# Supplementary material for: Field evaluation of Mosq-ovitrap, Ovitrap and a CO2-light trap for Aedes albopictus sampling in Shanghai, China
Source: PeerJ. 2019 Nov 27;7:e8031. doi: 10.7717/peerj.8031 (PMC6884993; doi:10.7717/peerj.8031)
Supplement: File S1 [file peerj-07-8031-s001.xlsx]

## Sheet: MOT& OT
						Mosq-ovitrap(MOT)							Ovitrap(OT)
	sites		lost	disturbed	invalid(lost/disturbed)	adult mosquito	egg	positive(with mosquito or egg present)	larvae(1 with/ 2 without)	number of larvae	water status (1dry_water evaporated/not dry)		Egg	larvae(1 with/ 2 without)	positive(with egg present)	number of larvae	water status (1dry_water evaporated/not dry)
41_1	1								0	0	0		0	0		0	0
41_1	2								0	0	0		0	0		0	0
41_1	3								0	0	0		0	0		0	0
41_1	4								0	0	0		0	0		0	0
41_1	5								0	0	0		0	0		0	0
41_1	6								0	0	0		0	0		0	0
41_1	7								0	0	0		0	0		0	0
41_1	8								0	0	0		0	0		0	0
41_1	9								0	0	0		0	0		0	0
41_1	10								0	0	0		0	0		0	0
41_1	11								0	0	0		0	0		0	0
41_1	12								0	0	0		0	0		0	0
41_1	13								0	0	0		0	0		0	0
41_1	14								0	0	0		0	0		0	0
41_1	15								0	0	0		0	0		0	0
41_1	16								0	0	0		0	0		0	0
41_1	17								0	0	0		0	0		0	0
41_1	18								0	0	0		0	0		0	0
41_1	19								0	0	0		0	0		0	0
41_2	1								0	0	0		0	0		0	0
41_2	2								0	0	0		0	0		0	0
41_2	3								0	0	0		0	0		0	0
41_2	4								0	0	0		0	0		0	0
41_2	5								0	0	0		0	0		0	0
41_2	6								0	0	0		0	0		0	0
41_2	7								0	0	0		0	0		0	0
41_2	8								0	0	0		0	0		0	0
41_2	9								0	0	0		0	0		0	0
41_2	10								0	0	0		0	0		0	0
41_2	11								0	0	0		0	0		0	0
41_2	12								0	0	0		0	0		0	0
41_2	13								0	0	0		0	0		0	0
41_2	14								0	0	0		0	0		0	0
41_2	15								0	0	0		0	0		0	0
41_2	16								0	0	0		0	0		0	0
41_2	17								0	0	0		0	0		0	0
41_2	18								0	0	0		0	0		0	0
41_2	19								0	0	0		0	0		0	0
41_3	1								0	0	0		0	0		0	0
41_3	2	lost	1		1				0	0	0		0	0		0	0
41_3	3								0	0	0		0	0		0	0
41_3	4								0	0	0		0	0		0	0
41_3	5								0	0	0		0	0		0	0
41_3	6								0	0	0		0	0		0	0
41_3	7								0	0	0		0	0		0	0
41_3	8								0	0	0		0	0		0	0
41_3	9								0	0	0		0	0		0	0
41_3	10								0	0	0		0	0		0	0
41_3	11								0	0	0		0	0		0	0
41_3	12								0	0	0		0	0		0	0
41_3	13								0	0	0		0	0		0	0
41_3	14								0	0	0		0	0		0	0
41_3	15								0	0	0		0	0		0	0
41_3	16								0	0	0		0	0		0	0
41_3	17								0	0	0		0	0		0	0
41_3	18								0	0	0		0	0		0	0
41_3	19								0	0	0		0	0		0	0
42_1	1								0	0	0		0	0		0	0
42_1	2								0	0	0		0	0		0	0
42_1	3								0	0	0		0	0		0	0
42_1	4								0	0	0		0	0		0	0
42_1	5								0	0	0		0	0		0	0
42_1	6								0	0	0		0	0		0	0
42_1	7								0	0	0		0	0		0	0
42_1	8								0	0	0		0	0		0	0
42_1	9								0	0	0		0	0		0	0
42_1	10								0	0	0		0	0		0	0
42_1	11								0	0	0		0	0		0	0
42_1	12								0	0	0		0	0		0	0
42_1	13								0	0	0		0	0		0	0
42_1	14								0	0	0		0	0		0	0
42_1	15								0	0	0		0	0		0	0
42_1	16								0	0	0		0	0		0	0
42_1	17								0	0	0		0	0		0	0
42_1	18								0	0	0		0	0		0	0
42_1	19								0	0	0		0	0		0	0
42_2	1								0	0	0		0	0		0	0
42_2	2								0	0	0		0	0		0	0
42_2	3								0	0	0		0	0		0	0
42_2	4								0	0	0		0	0		0	0
42_2	5								0	0	0		0	0		0	0
42_2	6								0	0	0		0	0		0	0
42_2	7								0	0	0		0	0		0	0
42_2	8								0	0	0		0	0		0	0
42_2	9	lost	1		1				0	0	0		0	0		0	0
42_2	10								0	0	0		0	0		0	0
42_2	11	lost	1		1				0	0	0		0	0		0	0
42_2	12								0	0	0		0	0		0	0
42_2	13								0	0	0		0	0		0	0
42_2	14								0	0	0		0	0		0	0
42_2	15								0	0	0		0	0		0	0
42_2	16								0	0	0		0	0		0	0
42_2	17								0	0	0		0	0		0	0
42_2	18								0	0	0		0	0		0	0
42_2	19								0	0	0		0	0		0	0
42_3	1								0	0	0		0	0		0	0
42_3	2								0	0	0		0	0		0	0
42_3	3								0	0	0		0	0		0	0
42_3	4								0	0	0		0	0		0	0
42_3	5								0	0	0		0	0		0	0
42_3	6								0	0	0		0	0		0	0
42_3	7								0	0	0		0	0		0	0
42_3	8								0	0	0		0	0		0	0
42_3	9								0	0	0		0	0		0	0
42_3	10								0	0	0		0	0		0	0
42_3	11								0	0	0		0	0		0	0
42_3	12								0	0	0		0	0		0	0
42_3	13								0	0	0		0	0		0	0
42_3	14								0	0	0		0	0		0	0
42_3	15								0	0	0		0	0		0	0
42_3	16								0	0	0		0	0		0	0
42_3	17								0	0	0		0	0		0	0
42_3	18								0	0	0		0	0		0	0
42_3	19								0	0	0		0	0		0	0
43_1	1								0	0	0		0	0		0	0
43_1	2								0	0	0		0	0		0	0
43_1	3								0	0	0		0	0		0	0
43_1	4								0	0	0		0	0		0	0
43_1	5								0	0	0		0	0		0	0
43_1	6								0	0	0		0	0		0	0
43_1	7								0	0	0		0	0		0	0
43_1	8	lost	1		1				0	0	0		0	0		0	0
43_1	9								0	0	0		0	0		0	0
43_1	10								0	0	0		0	0		0	0
43_1	11								0	0	0		0	0		0	0
43_1	12								0	0	0		0	0		0	0
43_1	13								0	0	0		0	0		0	0
43_1	14								0	0	0		0	0		0	0
43_1	15								0	0	0		0	0		0	0
43_1	16								0	0	0		0	0		0	0
43_1	17								0	0	0		0	0		0	0
43_1	18								0	0	0		0	0		0	0
43_1	19								0	0	0		0	0		0	0
43_1	Sum		1	0	1	0	0	0	0	0	0		0	0	0	0	0
43_2	1								0	0	0		0	0		0	0
43_2	2								0	0	0		0	0		0	0
43_2	3								0	0	0		0	0		0	0
43_2	4								0	0	0		0	0		0	0
43_2	5								0	0	0		0	0		0	0
43_2	6								0	0	0		0	0		0	0
43_2	7								0	0	0		0	0		0	0
43_2	8								0	0	0		0	0		0	0
43_2	9								0	0	0		0	0		0	0
43_2	10								0	0	0		0	0		0	0
43_2	11								0	0	0		0	0		0	0
43_2	12								0	0	0		0	0		0	0
43_2	13								0	0	0		0	0		0	0
43_2	14								0	0	0		0	0		0	0
43_2	15								0	0	0		0	0		0	0
43_2	16								0	0	0		0	0		0	0
43_2	17								0	0	0		0	0		0	0
43_2	18								0	0	0		0	0		0	0
43_2	19								0	0	0		0	0		0	0
43_2	Sum		0	0	0	0	0	0	0	0	0		0	0	0	0	0
43_3	1								0	0	0		0	0		0	0
43_3	2								0	0	0		0	0		0	0
43_3	3								0	0	0		0	0		0	0
43_3	4								0	0	0		0	0		0	0
43_3	5								0	0	0		0	0		0	0
43_3	6								0	0	0		0	0		0	0
43_3	7								0	0	0		0	0		0	0
43_3	8								0	0	0		0	0		0	0
43_3	9								0	0	0		0	0		0	0
43_3	10								0	0	0		0	0		0	0
43_3	11								0	0	0		0	0		0	0
43_3	12								0	0	0		0	0		0	0
43_3	13								0	0	0		0	0		0	0
43_3	14								0	0	0		0	0		0	0
43_3	15								0	0	0		0	0		0	0
43_3	16								0	0	0		0	0		0	0
43_3	17								0	0	0		0	0		0	0
43_3	18								0	0	0		0	0		0	0
43_3	19								0	0	0		0	0		0	0
43_3	Sum		0	0	0	0	0	0	0	0	0		0	0	0	0	0
51_1	1								0	0	0		0	0		0	0
51_1	2								0	0	0		0	0		0	0
51_1	3								0	0	0		0	0		0	0
51_1	4								0	0	0		0	0		0	0
51_1	5								0	0	0		0	0		0	0
51_1	6								0	0	0		0	0		0	0
51_1	7								0	0	0		0	0		0	0
51_1	8								0	0	0		0	0		0	0
51_1	9								0	0	0		0	0		0	0
51_1	10								0	0	0		0	0		0	0
51_1	11								0	0	0		0	0		0	0
51_1	12								0	0	0		0	0		0	0
51_1	13								0	0	0		0	0		0	0
51_1	14								0	0	0		0	0		0	0
51_1	15								0	0	0		0	0		0	0
51_1	16								0	0	0		0	0		0	0
51_1	17								0	0	0		0	0		0	0
51_1	18								0	0	0		0	0		0	0
51_1	19								0	0	0		0	0		0	0
51_1	Sum		0	0	0	0	0	0	0	0	0		0	0	0	0	0
51_2	1								0	0	0		0	0		0	0
51_2	2	lost	1		1				0	0	0		0	0		0	0
51_2	3								0	0	0		0	0		0	0
51_2	4								0	0	0		0	0		0	0
51_2	5								0	0	0		0	0		0	0
51_2	6								0	0	0		0	0		0	0
51_2	7								0	0	0		0	0		0	0
51_2	8								0	0	0		0	0		0	0
51_2	9								0	0	0		0	0		0	0
51_2	10								0	0	0		0	0		0	0
51_2	11								0	0	0		0	0		0	0
51_2	12								0	0	0		0	0		0	0
51_2	13								0	0	0		0	0		0	0
51_2	14								0	0	0		0	0		0	0
51_2	15								0	0	0		0	0		0	0
51_2	16								0	0	0		0	0		0	0
51_2	17								0	0	0		0	0		0	0
51_2	18								0	0	0		0	0		0	0
51_2	19								0	0	0		0	0		0	0
51_2	Sum		1	0	1	0	0	0	0	0	0		0	0	0	0	0
51_3	1								0	0	0		0	0		0	0
51_3	2								0	0	0		0	0		0	0
51_3	3								0	0	0		0	0		0	0
51_3	4								0	0	0		0	0		0	0
51_3	5								0	0	0		0	0		0	0
51_3	6								0	0	0		0	0		0	0
51_3	7								0	0	0		0	0		0	0
51_3	8								0	0	0		0	0		0	0
51_3	9								0	0	0		0	0		0	0
51_3	10								0	0	0		0	0		0	0
51_3	11								0	0	0		0	0		0	0
51_3	12	lost	1		1				0	0	0		0	0		0	0
51_3	13								0	0	0		0	0		0	0
51_3	14								0	0	0		0	0		0	0
51_3	15								0	0	0		0	0		0	0
51_3	16								0	0	0		0	0		0	0
51_3	17								0	0	0		0	0		0	0
51_3	18								0	0	0		0	0		0	0
51_3	19								0	0	0		0	0		0	0
51_3	Sum		1	0	1	0	0	0	0	0	0		0	0	0	0	0
52_1	1					0	0		0	0	0		0	0		0	0
52_1	2					0	0		0	0	0		0	0		0	0
52_1	3					0	0		0	0	0		0	0		0	0
52_1	4					0	0		0	0	0		0	0		0	0
52_1	5					0	0		0	0	0		0	0		0	0
52_1	6					0	0		0	0	0		0	0		0	0
52_1	7					0	0		0	0	0		0	0		0	0
52_1	8					0	0		0	0	0		0	0		0	0
52_1	9					0	0		0	0	0		0	0		0	0
52_1	10					0	0		0	0	0		0	0		0	0
52_1	11					0	0		0	0	0		0	0		0	0
52_1	12					0	0		0	0	0		0	0		0	0
52_1	13					0	0		0	0	0		0	0		0	0
52_1	14					0	0		0	0	0		0	0		0	0
52_1	15					2	10	1	0	0	0		0	0		0	0
52_1	16					0	0		0	0	0		0	0		0	0
52_1	17					0	0		0	0	0		0	0		0	0
52_1	18					0	0		0	0	0		0	0		0	0
52_1	19					0	0		0	0	0		0	0		0
52_1	Sum		0	0	0	2	10	1	0	0	0		0	0	0	0	0
52_2	1					0	0		0	0	0		0	0		0	0
52_2	2					0	0		0	0	0		0	0		0	0
52_2	3					0	0		0	0	0		0	0		0	0
52_2	4					0	0		0	0	0		0	0		0	0
52_2	5					0	0		0	0	0		0	0		0	0
52_2	6					1	25	1	0	0	0		0	0		0	0
52_2	7					0	0		0	0	0		0	0		0	0
52_2	8					1	0	1	0	0	0		0	0		0	0
52_2	9					0	0		0	0	0		0	0		0	0
52_2	10					2	15	1	0	0	0		0	0		0	0
52_2	11					1	0	1	0	0	0		0	0		0	0
52_2	12					1	0	1	0	0	0		0	0		0	0
52_2	13					0	0		0	0	0		0	0		0	0
52_2	14					1	30	1	0	0	0		20	0	1	0	0
52_2	15					3	10	1	0	0	0		0	0		0	0
52_2	16					0	0		0	0	0		0	0		0	0
52_2	17					0	0		0	0	0		0	0		0	0
52_2	18					0	0		0	0	0		0	0		0	0
52_2	19					0	0		0	0	0		0	0		0	0
52_2	Sum		0	0	0	10	80	7	0	0	0		20	0	1	0	0
52_3	1					0	0		0	0	0		0	0		0	0
52_3	2					0	0		0	0	0		0	0		0	0
52_3	3					0	0		0	0	0		0	0		0	0
52_3	4					0	0		0	0	0		0	0		0	0
52_3	5					0	0		0	0	0		0	0		0	0
52_3	6					1	30	1	1	20	0		0	0		0	0
52_3	7					0	0		0	0	0		0	0		0	0
52_3	8					1	6	1	0	0	0		0	0		0	0
52_3	9					0	0		0	0	0		0	0		0	0
52_3	10					2	40	1	1	15	0		5	0	1	0	0
52_3	11					0	0		0	0	0		0	0		0	0
52_3	12					1	0	1	0	0	0		0	0		0	0
52_3	13					0	0		0	0	0		0	0		0	0
52_3	14					1	30	1	1	10	0		20	1	1	5	0
52_3	15					3	10	1	0	0	0		0	0		0	0
52_3	16					0	0		0	0	0		0	0		0	0
52_3	17					0	0		0	0	0		0	0		0	0
52_3	18					0	0		0	0	0		0	0		0	0
52_3	19					0	0		0	0	0		0	0		0	0
52_3	Sum		0	0	0	9	116	6	3	45	0		25	1	2	5	0
53_1	1					0	0		0	0	0		0	0		0	0
53_1	2					0	0		0	0	0		0	0		0	0
53_1	3					0	0		0	0	0		0	0		0	0
53_1	4					0	0		0	0	0		0	0		0	0
53_1	5					0	0		0	0	0		0	0		0	0
53_1	6					0	0		0	0	0		0	0		0	0
53_1	7					0	0		0	0	0		0	0		0	0
53_1	8					0	0		0	0	0		0	0		0	0
53_1	9					0	0		0	0	0		0	0		0	0
53_1	10					0	0		0	0	0		0	0		0	0
53_1	11					0	0		0	0	0		0	0		0	0
53_1	12					0	0		0	0	0		0	0		0	0
53_1	13					0	0		0	0	0		0	0		0	0
53_1	14					0	0		0	0	0		0	0		0	0
53_1	15					1	18	1	0	0	0		0	0		0	0
53_1	16					1	0	1	0	0	0		0	0		0	0
53_1	17					0	0		0	0	0		0	0		0	0
53_1	18					0	0		0	0	0		0	0		0	0
53_1	19					0	0		0	0	0		0	0		0	0
53_1	Sum		0	0	0	2	18	2	0	0	0		0	0	0	0	0
53_2	1					0	0		0	0	0		0	0		0	0
53_2	2					0	0		0	0	0		0	0		0	0
53_2	3					0	0		0	0	0		0	0		0	0
53_2	4					0	0		0	0	0		0	0		0	0
53_2	5					0	0		0	0	0		0	0		0	0
53_2	6					0	0		0	0	0		0	0		0	0
53_2	7					0	0		0	0	0		0	0		0	0
53_2	8					0	0		0	0	0		0	0		0	0
53_2	9					0	0		0	0	0		0	0		0	0
53_2	10					0	0		0	0	0		18	0	1	0	0
53_2	11					0	0		0	0	0		0	0		0	0
53_2	12					0	0		0	0	0		0	0		0	0
53_2	13					0	0		0	0	0		0	0		0	0
53_2	14					0	0		0	0	0		0	0		0	0
53_2	15					1	35	1	1	15	0		12	0	1	0	0
53_2	16					1	0	1	0	0	0		0	0		0	0
53_2	17					0	0		0	0	0		0	0		0	0
53_2	18					0	0		0	0	0		0	0		0	0
53_2	19					0	0		0	0	0		0	0		0	0
53_2	Sum		0	0	0	2	35	2	1	15	0		30	0	2	0	0
53_3	1					0	0		0	0	0		0	0		0	0
53_3	2					0	0		0	0	0		0	0		0	0
53_3	3					0	0		0	0	0		0	0		0	0
53_3	4					0	0		0	0	0		0	0		0	0
53_3	5					0	0		0	0	0		0	0		0	0
53_3	6					0	0		0	0	0		0	0		0	0
53_3	7					0	0		0	0	0		0	0		0	0
53_3	8					0	0		0	0	0		0	0		0	0
53_3	9					0	0		0	0	0		0	0		0	0
53_3	10					1	0	1	0	0	0		18	1	1	15	0
53_3	11					0	0		0	0	0		0	0		0	0
53_3	12					0	0		0	0	0		0	0		0	0
53_3	13					0	0		0	0	0		0	0		0	0
53_3	14					0	0		0	0	0		0	0		0	0
53_3	15					1	35	1	1	20	0		15	1	1	6	0
53_3	16					2	15	1	0	0	0		0	0		0	0
53_3	17					0	0		0	0	0		0	0		0	0
53_3	18					0	0		0	0	0		0	0		0	0
53_3	19					0	0		0	0	0		0	0		0	0
53_3	Sum		0	0	0	4	50	3	1	20	0		33	2	2	21	0
61_1	1					0	0		0	0	0		0	0		0	0
61_1	2					0	0		0	0	0		0	0		0	0
61_1	3					0	0		0	0	0		0	0		0	0
61_1	4					0	0		0	0	0		0	0		0	0
61_1	5					1	0	1	0	0	0		0	0		0	0
61_1	6					0	0		0	0	0		0	0		0	0
61_1	7					0	0		0	0	0		0	0		0	0
61_1	8					0	0		0	0	0		0	0		0	0
61_1	9					0	0		0	0	0		0	0		0	0
61_1	10					1	0	1	0	0			20	0	1	0	0
61_1	11					0	0		0	0	0		0	0		0	0
61_1	12					0	0		0	0	0		0	0		0	0
61_1	13					0	0		0	0	0		0	0		0	0
61_1	14					0	0		0	0	0		0	0		0	0
61_1	15					1	0	1	0	0	0		0	0		0	0
61_1	16					0	0		0	0	0		0	0		0	0
61_1	17					0	0		0	0	0		0	0		0	0
61_1	18					0	0		0	0	0		0	0		0	0
61_1	19					0	0		0	0	0		0	0		0	0
61_1	Sum		0	0	0	3	0	3	0	0	0		20	0	1	0	0
61_2	1					0	0		0	0	0		0	0		0	0
61_2	2					2	0	1	0	0	0		20	0	1	0	0
61_2	3					0	0		0	0	0		0	0		0	0
61_2	4					0	0		0	0	0		0	0		0	0
61_2	5					1	55	1	0	0	0		0	0		0	0
61_2	6					0	0		0	0	0		0	0		0	0
61_2	7					0	0		0	0	0		0	0		0	0
61_2	8					0	25	1	0	0	0		0	0		0	0
61_2	9					0	0		0	0	0		0	0		0	0
61_2	10					2	50	1	0	0	0		30	0	1	0	0
61_2	11					0	0		0	0	0		0	0		0	0
61_2	12					0	0		0	0	0		0	0		0	0
61_2	13					0	0		0	0	0		0	0		0	0
61_2	14					0	0		0	0	0		0	0		0	0
61_2	15					2	0	1	0	0	0		20	0	1	0	0
61_2	16					0	0		0	0	0		20	0	1	0	0
61_2	17					0	0		0	0	0		0	0		0	0
61_2	18					0	0		0	0	0		0	0		0	0
61_2	19					0	0		0	0	0		0	0		0	0
61_2	Sum		0	0	0	7	130	5	0	0	0		90	0	4	0	0
61_3	1					0	0		0	0	0		0	0		0	0
61_3	2					4	105	1	0	0	0		30	1	1	10	0
61_3	3					0	0		0	0	0		0	0		0	0
61_3	4					0	0		0	0	0		0	0		0	0
61_3	5					2	67	1	1	12	0		0	0		0	0
61_3	6					0	0		0	0	0		0	0		0	0
61_3	7					0	0		0	0	0		0	0		0	0
61_3	8					1	45	1	1	20	0		0	0		0	0
61_3	9					0	0		0	0	0		0	0		0	0
61_3	10					0	95	1	1	45	0		60	1	1	30	0
61_3	11					0	0		0	0	0		0	0		0	0
61_3	12					0	0		0	0	0		0	0		0	0
61_3	13					0	0		0	0	0		0	0		0	0
61_3	14					0	0		0	0	0		0	0		0	0
61_3	15					0	25	1	0	0	0		20	0	1	0	0
61_3	16					0	111	1	0	0	0		0	0		0	0
61_3	17					0	0		0	0	0		20	0	1	0	0
61_3	18					0	0		0	0	0		0	0		0	0
61_3	19					0	0		0	0	0		0	0		0	0
61_3	Sum		0	0	0	7	448	6	3	77	0		130	2	4	40	0
62_1	1					0	0		0	0	0		0	0		0	0
62_1	2					1	0	1	0	0	0		0	0		0	0
62_1	3					0	0		0	0	0		0	0		0	0
62_1	4					0	0		0	0	0		0	0		0	0
62_1	5					1	0	1	0	0	0		0	0		0	0
62_1	6					2	0	1	0	0	0		0	0		0	0
62_1	7					0	0		0	0	0		0	0		0	0
62_1	8					2	56	1	0	0	0		15	0	1	0	0
62_1	9					0	0		0	0	0		0	0		0	0
62_1	10					2	0	1	0	0	0		22	0	1	0	0
62_1	11					0	0		0	0	0		0	0		0	0
62_1	12					1	0	1	0	0	0		0	0		0	0
62_1	13					0	0		0	0	0		0	0		0	0
62_1	14					0	0		0	0	0		0	0		0	0
62_1	15					1	20	1	0	0	0		0	0		0	0
62_1	16					1	0	1	0	0	0		0	0		0	0
62_1	17					0	0		0	0	0		0	0		0	0
62_1	18					0	0		0	0	0		0	0		0	0
62_1	19					0	0		0	0	0		0	0		0	0
62_1	Sum		0	0	0	11	76	8	0	0	0		37	0	2	0	0
62_2	1					0	0		0	0	0		0	0		0	0
62_2	2					2	75	1	0	0	0		20	1	1	15	0
62_2	3					0	0		0	0	0		0	0		0	0
62_2	4					0	0		0	0	0		0	0		0	0
62_2	5					1	0	1	0	0	0		10	0	1	0	0
62_2	6					1	54	1	0	0	0		0	0		0	0
62_2	7					0	0		0	0	0		0	0		0	0
62_2	8					5	405	1	1	20	0		45	1	1	25	0
62_2	9					0	0		0	0	0		0	0		0	0
62_2	10					2	60	1	0	0	0		23	1	1	5	0
62_2	11					0	0		0	0	0		15	0	1	0	0
62_2	12					1	0	1	0	0	0		0	0		0	0
62_2	13					1	15	1	0	0	0		15	0	1	0	0
62_2	14					0	0		0	0	0		14	0	1	0	0
62_2	15					1	125	1	0	0	0		29	0	1	0	0
62_2	16					1	0	1	0	0	0		10	1	1	5	0
62_2	17					0	0		0	0	0		0	0		0	0
62_2	18					0	0		0	0	0		0	0		0	0
62_2	19					0	0		0	0	0		0	0		0	0
62_2	Sum		0	0	0	15	734	9	1	20	0		181	4	9	50	0
62_3	1					0	20	1	0	0	0		20	1	1	5	0
62_3	2					2	75	1	1	20	0		35	1	1	20	0
62_3	3					1	10	1	0	0	0		0	0		0	0
62_3	4	lost	1		1							丢失
62_3	5					1	9	1	0	0	0		10	1	1	5	0
62_3	6					2	54	1	0	0	0		0	0		0	0
62_3	7					0	0		0	0	0		8	0	1	0	0
62_3	8					4	585	1	1	49	0		48	1	1	38	0
62_3	9					0	0		0	0	0		0	0		0	0
62_3	10					3	93	1	1	8	0		61	1	1	23	0
62_3	11					0	0		0	0	0		15	1	1	15	0
62_3	12	缺失	1		1								0	0		0	0
62_3	13					0	38	1	0	0	0		20	0	1	0	0
62_3	14					0	0		0	0	0		14	1	1	5	0
62_3	15					1	125	1	1	25	0		40	1	1	20	0
62_3	16					1	0	1	0	0	0		10	1	1	10	0
62_3	17					0	0		0	0	0		0	0		0	0
62_3	18					0	0		0	0	0		0	0		0	0
62_3	19					0	0		0	0	0		0	0		0	0
62_3	Sum		2	0	2	15	1009	10	4	102	0		281	9	11	141	0
63_1	1
63_1	2
63_1	3
63_1	4
63_1	5
63_1	6
63_1	7
63_1	8
63_1	9
63_1	10
63_1	11
63_1	12
63_1	13
63_1	14
63_1	15
63_1	16
63_1	17
63_1	18
63_1	19
63_1	Sum		0	0	0	0	0	0	0	0	0		0	0	0	0	0
63_2	1					0	0		0	0	0		0	0		0	0
63_2	2					1	15	1	0	0	0		0	0		0	0
63_2	3					1	20	1	0	0	0		0	0		0	0
63_2	4					0	0		0	0	0		0	0		0	0
63_2	5					3	35	1	0	0	0		5	0	1	0	0
63_2	6					0	0		0	0	0		15	0	1	0	0
63_2	7					1	10	1	0	0	0		0	0		0	0
63_2	8					1	5	1	0	0	0		0	0		0	0
63_2	9					0	0		0	0	0		10	1	1	5	0
63_2	10					2	165	1	0	0	0		25	1	1	5	0
63_2	11					0	0		0	0	0		25	1	1	5	0
63_2	12					0	0		0	0	0		30	0	1	0	0
63_2	13					1	30	1	0	0	0		25	0	1	0	0
63_2	14					1	40	1	0	0	0		48	1	1	7	0
63_2	15					1	20	1	0	0	0		25	1	1	14	0
63_2	16					1	30	1	0	0	0		27	1	1	15	0
63_2	17					0	0		0	0	0		0	0		0	0
63_2	18					0	0		0	0	0		0	0		0	0
63_2	19					0	0		0	0	0		0	0		0	0
63_2	Sum		0	0	0	13	370	10	0	0	0		235	6	10	51	0
63_3	1					0	0		0	0	0		0	0		0	0
63_3	2					0	15	1	1	10	0		0	0		0	0
63_3	3					1	20	1	1	10	0		0	0		0	0
63_3	4	lost	1		1
63_3	5					2	46	1	0	0	0		10	0	1	0	0
63_3	6					0	0		0	0	0		20	0	1	0	0
63_3	7					0	10	1	1	5	0		0	0		0	0
63_3	8					0	10	1	1	5	0		0	0		0	0
63_3	9					0	0		0	0	0		10	1	1	10	0
63_3	10					2	165	1	1	50	0		30	1	1	30	0
63_3	11					0	0		0	0	0		25	1	1	25	0
63_3	12					1	0	1	0	0	0		35	1	1	30	0
63_3	13					1	30	1	1	15	0		50	1	1	25	0
63_3	14					1	40	1	1	10	0		48	1	1	40	0
63_3	15					2	65	1	1	15	0		25	1	1	25	0
63_3	16					0	30	1	1	5	0		28	1	1	20	0
63_3	17					0	0		0	0	0		0	0		0	0
63_3	18					0	0		0	0	0		0	0		0	0
63_3	19					0	0		0	0	0		0	0		0	0
63_3	Sum		1	0	1	10	431	11	9	125	0		281	8	10	205	0
71_1	1					0	0		0	0	0		0	0		0	0
71_1	2					0	0		0	0	0		0	0		0	0
71_1	3					1	0	1	0	0	0		0	0		0	0
71_1	4					0	0		0	0	0		0	0		0	0
71_1	5					3	20	1	0	0	0		0	0		0	0
71_1	6					0	0		0	0	0		0	0		0	0
71_1	7					0	0		0	0	0		0	0		0	0
71_1	8					1	70	1	0	0	0		2	0	1	0	0
71_1	9					0	0		0	0	0		0	0		0	0
71_1	10					3	240	1	0	0	0		22	0	1	0	0
71_1	11					2	25	1	0	0	0		0	0		0	0
71_1	12					1	0	1	0	0	0		0	0		0	0
71_1	13					2	30	1	0	0	0		0	0		0	0
71_1	14					2	15	1	0	0	0		20	0	1	0	0
71_1	15					2	25	1	0	0	0		20	0	1	0	0
71_1	16					1	45	1	0	0	0		17	0	1	0	0
71_1	17					0	0		0	0	0		0	0		0	0
71_1	18					0	0		0	0	0		0	0		0	0
71_1	19					0	0		0	0	0		0	0		0	0
71_1	Sum		0	0	0	18	470	10	0	0	0		81	0	5	0	0
71_2	1					0	0		0	0	0		0	0		0	0
71_2	2	lost	1		1								18	0	1	0	0
71_2	3					2	20	1	0	0	0		5	0	1	0	0
71_2	4					0	0		0	0	0		15	0	1	0	0
71_2	5					5	150	1	0	0	0		0	0		0	0
71_2	6					1	5	1	0	0	0		0	0		0	0
71_2	7					0	50	1	0	0	0		0	0		0	0
71_2	8					0	70	1	1	50	0		5	0	1	0	0
71_2	9					0	0		0	0	0		0	0		0	0
71_2	10					7	400	1	1	200	0		25	1	1	20	0
71_2	11					1	45	1	1	15	0		0	0		0	0
71_2	12	lost	1		1								16	0	1	0	0
71_2	13					3	50	1	1	25	0		0	0		0	0
71_2	14					2	20	1	1	10	0		20	1	1	20	0
71_2	15					4	35	1	1	20	0		21	1	1	16	0
71_2	16					1	45	1	1	35	0		17	1	1	15	0
71_2	17					0	0		0	0	0		0	0		0	0
71_2	18					0	0		0	0	0		0	0		0	0
71_2	19					0	0		0	0	0		0	0		0	0
71_2	Sum		2	0	2	26	890	11	7	355	0		142	4	9	71	0
71_3	1					0	0		0	0	0		0	0		0	0
71_3	2	lost	1		1								20	0	1	14	0
71_3	3					1	30	1	1	15	0		5	1	1	4	0
71_3	4					2	35	1	1	25	0		24	1	1	12	0
71_3	5					6	150	1	1	35	0		0	0		0	0
71_3	6					6	491	1	1	50	0		0	0		0	0
71_3	7					5	410	1	1	25	0	丢失
71_3	8					6	235	1	1	15	0		10	0	1	0	0
71_3	9					0	0		0	0	0		0	0		0	0
71_3	10					5	400	1	1	285	0		100	1	1	74	0
71_3	11					1	108	1	1	50	0		5	0	1	0	0
71_3	12	lost	1		1								16	1	1	10	0
71_3	13					1	94	1	1	30	0		15	1	1	4	0
71_3	14					0	94	1	1	25	0		20	1	1	20	0
71_3	15					1	35	1	1	30	0		21	1	1	20	0
71_3	16					2	45	1	1	38	0		17	1	1	16	0
71_3	17					0	0		0	0	0		0	0		0	0
71_3	18					0	0		0	0	0		0	0		0	0
71_3	19					0	0		0	0	0		0	0		0	0
71_3	Sum		2	0	2	36	2127	12	12	623	0		253	8	11	174	0
72_1	1					0	0		0	0	0		0	0		0	0
72_1	2					0	0		0	0	0		0	0		0	0
72_1	3					0	0		0	0	0		0	0		0	0
72_1	4					0	0		0	0	0		0	0		0	0
72_1	5					2	20	1	0	0	0		0	0		0	0
72_1	6					0	0		0	0	0		0	0		0	0
72_1	7					2	69	1	0	0	0		0	0		0	0
72_1	8					2	94	1	0	0	0		0	0		0	0
72_1	9					1	45	1	0	0	0		0	0		0	0
72_1	10					4	115	1	0	0	0		0	0		0	0
72_1	11					0	0		0	0	0		0	0		0	0
72_1	12					1	0	1	0	0	0		0	0		0	0
72_1	13					0	0		0	0	0		0	0		0	0
72_1	14					0	0		0	0	0		0	0		0	0
72_1	15					0	72	1	0	0	0		0	0		0	0
72_1	16					1	50	1	0	0	0		0	0		0	0
72_1	17					0	0		0	0	0		0	0		0	0
72_1	18					0	0		0	0	0		0	0		0	0
72_1	19					0	0		0	0	0		0	0		0	0
72_1	Sum		0	0	0	13	465	8	0	0	0		0	0	0	0	0
72_2	1					0	0		0	0	0		0	0		0	0
72_2	2	lost	1		1								3	0	1	0	0
72_2	3					4	0	1	0	0	0	丢失
72_2	4					2	15	1	1	10	0		0	0		0	0
72_2	5					3	50	1	1	20	0		2	0	1	0	0
72_2	6					4	83	1	0	0	0		30	1	1	30	0
72_2	7					4	190	1	1	55	0		0	0		0	0
72_2	8					3	182	1	0	0	0		0	0		0	0
72_2	9					1	45	1	0	0	0		0	0		0	0
72_2	10					3	268	1	0	0	0		32	0	1	0	0
72_2	11					1	25	1	0	0	0		0	0		0	0
72_2	12					0	0		0	0	0		30	1	1	25	0
72_2	13					0	20	1	0	0	0		0	0		0	0
72_2	14					0	60	1	1	15	0		0	0		0	0
72_2	15					4	157	1	1	72	0		40	1	1	40	0
72_2	16					2	108	1	0	0	0		0	0		0	0
72_2	17					0	0		0	0	0		0	0		0	0
72_2	18					0	0		0	0	0		0	0		0	0
72_2	19					0	0		0	0	0		0	0		0	0
72_2	Sum		1	0	1	31	1203	13	5	172	0		137	3	6	95	0
72_3	1					0	0		0	0	0		0	0		0	0
72_3	2	lost	1		1								3	1	1	3	0
72_3	3					2	145	1	0	0	0	丢失
72_3	4					4	70	1	0	0	0		0	0		0	0
72_3	5					6	355	1	1	50	0		0	0		0	0
72_3	6					15	785	1	0	0	0		0	0		0	0
72_3	7					3	215	1	1	65	0		0	0		0	0
72_3	8					5	260	1	0	0	0		0	0		0	0
72_3	9					1	45	1	0	0	0		0	0		0	0
72_3	10					4	405	1	0	0	0		52	0	1	0	0
72_3	11					1	25	1	0	0	0		0	0		0	0
72_3	12					2	38	1	0	0	0		30	1	1	25	0
72_3	13					0	30	1	1	20	0		0	0		0	0
72_3	14					0	110	1	1	60	0		5	0	1	0	0
72_3	15					5	358	1	1	138	0		60	1	1	50	0
72_3	16					7	445	1	1	100	0		0	0		0	0
72_3	17					0	0		0	0	0		0	0		0	0
72_3	18					0	0		0	0	0		0	0		0	0
72_3	19					0	0		0	0	0		0	0		0	0
72_3	Sum		1	0	1	55	3286	14	6	433	0		150	3	5	78	0
73_1	1	lost	1		1							丢失
73_1	2					4	165	1	0	0	0		0	0		0	0
73_1	3					1	0	1	0	0	0		0	0		0	0
73_1	4					3	105	1	0	0	0		0	0		0	0
73_1	5					18	732	1	0	0	0		0	0		0	0
73_1	6					1	172	1	0	0	0		0	0		0	0
73_1	7					2	75	1	0	0	0		0	0		0	0
73_1	8					0	11	1	0	0	0		0	0		0	0
73_1	9					1	82	1	0	0	0		0	0		0	0
73_1	10					2	68	1	0	0	0		0	0		0	0
73_1	11					0	0		0	0	1		0	0		0	1
73_1	12					0	0		0	0	1		0	0		0	1
73_1	13					0	5	1	0	0	0		0	0		0	0
73_1	14					0	20	1	0	0	0		0	0		0	0
73_1	15					1	35	1	0	0	0		0	0		0	0
73_1	16					2	85	1	0	0	0		0	0		0	1
73_1	17					0	0		0	0	0		0	0		0	0
73_1	18					0	0		0	0	0		0	0		0	0
73_1	19					0	0		0	0	0		0	0		0	0
73_1	Sum		1	0	1	35	1555	13	0	0	2		0	0	0	0	3
73_2	1	lost	1		1							丢失
73_2	2					4	175	1	1	50	0		0	0		0	1
73_2	3					2	78	1	0	0	0		0	0		0	1
73_2	4					4	334	1	0	0	0		0	0		0	1
73_2	5					23	988	1	1	173	0		25	1	1	15	0
73_2	6					1	232	1	0	0	0		0	0		0	0
73_2	7					4	307	1	1	120	0		0	0		0	0
73_2	8					3	210	1	1	85	0		0	0		0	0
73_2	9					1	135	1	1	10	0		0	0		0	1
73_2	10					3	410	1	1	105	0		0	0		0	0
73_2	11					0	0		0	0	1		0	0		0	1
73_2	12					0	0		0	0	1		0	0		0	1
73_2	13					0	5	1	1	5	0		0	0		0	1
73_2	14					0	20	1	0	0	0		0	0		0	1
73_2	15					3	226	1	1	165	0		16	0	1	0	0
73_2	16					3	135	1	1	55	0		0	0		0	1
73_2	17					0	0		0	0	0		0	0		0	0
73_2	18					0	0		0	0	0		0	0		0	0
73_2	19					0	0		0	0	0		0	0		0	0
73_2	Sum		1	0	1	51	3255	13	9	768	2		41	1	2	15	9
73_3	1	lost	1		1							丢失
73_3	2					3	195	1	1	50	0		0	0		0	0
73_3	3					2	85	1	0	0	0		0	0		0	1
73_3	4					3	365	1	0	0	0		0	0		0	0
73_3	5					21	1008	1	1	173	0		25	1	1	20	0
73_3	6					2	232	1	0	0	0		0	0		0	0
73_3	7					4	307	1	1	122	0		0	0		0	0
73_3	8					3	220	1	1	85	0		0	0		0	0
73_3	9					1	135	1	1	10	0		0	0		0	1
73_3	10					3	420	1	1	115	0		0	0		0	0
73_3	11					0	0		0	0	1		0	0		0	1
73_3	12					0	0		0	0	1		0	0		0	1
73_3	13					0	5	1	1	5	0		0	0		0	0
73_3	14					0	20	1	0	0	0		0	0		0	0
73_3	15					4	258	1	1	185	0		30	1	1	15	0
73_3	16					3	145	1	1	65	0		0	0		0	0
73_3	17					0	0		0	0	0		0	0		0	0
73_3	18					0	0		0	0	0		0	0		0	0
73_3	19					0	0		0	0	0		0	0		0	0
73_3	Sum		1	0	1	49	3395	13	9	810	2		55	2	2	35	4
81_1	1					0	0		0	0	0		0	0		0	0
81_1	2					0	39	1	0	0	0		5	0	1	0	0
81_1	3					3	198	1	0	0	0		0	0		0	0
81_1	4					1	5	1	0	0	0		0	0		0	0
81_1	5					3	105	1	0	0	0		0	0		0	0
81_1	6					5	103	1	0	0	0		23	0	1	0	0
81_1	7					1	90	1	0	0	0		0	0		0	0
81_1	8					2	156	1	0	0	0		14	0	1	0	0
81_1	9					0	0		0	0	0		4	0	1	0	0
81_1	10					2	50	1	0	0	0		5	0	1	0	0
81_1	11					0	0		0	0	0		0	0		0	1
81_1	12					0	5	1	0	0	0		0	0		0	1
81_1	13					0	10	1	0	0	0		0	0		0	1
81_1	14					0	0		0	0	0		0	0		0	1
81_1	15					1	30	1	0	0	0		0	0		0	0
81_1	16					1	40	1	0	0	0		0	0		0	0
81_1	17					0	0		0	0	0		0	0		0	0
81_1	18					0	0		0	0	0		0	0		0	0
81_1	19					0	0		0	0	0		0	0		0	0
81_1	Sum		0	0	0	19	831	12	0	0	0		51	0	5	0	4
81_2	1					0	0		0	0	0		0	0		0	0
81_2	2					1	105	1	1	80	0		9	1	1	4	0
81_2	3					1	290	1	1	250	0		10	1	1	10	0
81_2	4					1	40	1	1	30	0		2	1	1	2	0
81_2	5					5	405	1	1	100	0		10	1	1	10	0
81_2	6					7	258	1	1	50	0		30	1	1	20	0
81_2	7					0	250	1	1	200	0		0	0		0	0
81_2	8					0	680	1	1	355	0		14	1	1	10	0
81_2	9					0	10	1	0	0	0		4	0	1	0	0
81_2	10					5	260	1	1	105	0		10	1	1	10	0
81_2	11					0	0		0	0	0		0	0		0	0
81_2	12					0	15	1	1	10	0		15	1	1	7	0
81_2	13					0	40	1	1	20	0		0	0		0	0
81_2	14					0	0		0	0	0		0	0		0	0
81_2	15					2	115	1	1	85	0		15	1	1	8	0
81_2	16					0	40	1	1	18	0		0	0		0	0
81_2	17					0	0		0	0	0		10	1	1	10	0
81_2	18					0	0		0	0	0		0	0		0	0
81_2	19					1	15	1	0	0	0		0	0		0	0
81_2	Sum		0	0	0	23	2523	14	12	1303	0		129	10	11	91	0
81_3	1					0	0		0	0	0		0	0		0	1
81_3	2	破坏	1		1							破坏
81_3	3					3	380	1	1	300	0		10	1	1	10	1
81_3	4					0	50	1	1	50	0		5	1	1	5	0
81_3	5					4	405	1	1	266	0		10	1	1	10	1
81_3	6					5	258	1	1	188	0		30	1	1	20	1
81_3	7					2	310	1	1	205	0		15	0	1	0	0
81_3	8					1	585	1	1	400	0		13	0	1	0	0
81_3	9					0	10	1	0	0	0		4	0	1	0	0
81_3	10					3	260	1	1	190	0		20	1	1	20	0
81_3	11					0	45	1	0	0	0		0	0		0	0
81_3	12					0	35	1	1	15	0		15	1	1	15	0
81_3	13					0	40	1	1	20	1		0	0		0	1
81_3	14					0	0		0	0	1		0	0		0	1
81_3	15					2	165	1	1	105	0		25	1	1	25	0
81_3	16	有壁虎		1	1	0	20	1	1	18	0		0	0		0	0
81_3	17					0	0		0	0	0		10	1	1	10	1
81_3	18					0	0		0	0	0		0	0		0	1
81_3	19					1	15	1	0	0	1		0	0		0	1
81_3	Sum		1	1	2	21	2578	14	11	1757	3		157	8	11	115	9
82_1	1					0	0		0	0	0		0	0		0	0
82_1	2					1	25	1	0	0	0		4	0	1	0	0
82_1	3					1	35	1	0	0	0		0	0		0	0
82_1	4					2	40	1	0	0	0		0	0		0	0
82_1	5					0	60	1	0	0	0		0	0		0	0
82_1	6					5	80	1	0	0	0		0	0		0	0
82_1	7					3	35	1	0	0	0		9	0	1	0	0
82_1	8					1	182	1	0	0	0		10	0	1	0	0
82_1	9					1	15	1	0	0	0		10	0	1	0	0
82_1	10					1	0	1	0	0	0		0	0		0	0
82_1	11					0	0		0	0	0		0	0		0	0
82_1	12					0	3	1	0	0	0		3	0	1	0	0
82_1	13					0	10	1	0	0	0		0	0		0	0
82_1	14					0	9	1	0	0	0		0	0		0	0
82_1	15					0	0		0	0	0		0	0		0	0
82_1	16					4	8	1	0	0	0		3	0	1	0	0
82_1	17					0	0		0	0	1		2	0	1	0	1
82_1	18					0	0		0	0	0		0	0		0	0
82_1	19					2	65	1	0	0	0		0	0		0	1
82_1	Sum		0	0	0	21	567	14	0	0	1		41	0	7	0	2
82_2	1					0	0		0	0	0		0	0		0	0
82_2	2					3	45	1	0	0	0		10	1	1	10	0
82_2	3					1	55	1	1	15	0		0	0		0	0
82_2	4					3	105	1	1	29	0		10	1	1	10	0
82_2	5					1	80	1	1	22	0		0	0		0	0
82_2	6					7	302	1	1	40	0		0	0		0	0
82_2	7					3	298	1	1	15	0		9	0	1	0	0
82_2	8					7	385	1	1	120	0		10	1	1	5	0
82_2	9					1	15	1	0	0	0		10	1	1	10	0
82_2	10					0	0		0	0	1		10	1	1	10	0
82_2	11					0	18	1	0	0	0		5	0	1	0	0
82_2	12					1	5	1	0	0	0		2	0	1	0	0
82_2	13					0	25	1	0	0	0		0	0		0	0
82_2	14					0	20	1	0	0	0		0	0		0	1
82_2	15					1	30	1	0	0	0		0	0		0	0
82_2	16					4	105	1	1	5	0		4	0	1	0	0
82_2	17					0	0		0	0	1		2	0	1	0	1
82_2	18					0	0		0	0	0		0	0		0	0
82_2	19					1	65	1	1	15	0		0	0		0	1
82_2	Sum		0	0	0	33	1553	15	8	261	2		72	5	10	45	3
82_3	1					0	12	1	0	0	0		0	0		0	1
82_3	2					4	168	1	1	28	0		4	0	1	0	1
82_3	3					0	100	1	1	35	0		0	0		0	1
82_3	4					4	105	1	1	45	0		0	0		0	1
82_3	5					3	332	1	1	50	0		0	0		0	1
82_3	6					7	410	1	1	85	0		0	0		0	1
82_3	7					5	383	1	1	80	0		42	0	1	0	0
82_3	8					12	533	1	1	175	0		10	1	1	10	0
82_3	9					0	30	1	0	0	1		0	0		0	1
82_3	10					4	68	1	0	0	1		5	0	1	0	1
82_3	11					0	25	1	1	15	0		5	0	1	0	1
82_3	12					0	25	1	0	0	0		2	0	1	0	0
82_3	13					0	25	1	0	0	1		2	0	1	0	1
82_3	14					0	20	1	0	0	1		0	0		0	1
82_3	15					1	110	1	1	25	0		4	0	1	0	1
82_3	16	壁虎		1	1	0	105	1	1	10	0		4	0	1	0	1
82_3	17					0	0		0	0	1		2	0	1	0	1
82_3	18					0	0		0	0	0		0	0		0	1
82_3	19					1	65	1	1	27	0		0	0		0	1
82_3	Sum		0	1	1	41	2516	17	11	575	5		80	1	10	10	16
83_1	1					0	0		0	0	0		0	0		0	0
83_1	2					1	20	1	0	0	0		0	0		0	0
83_1	3					2	59	1	0	0	0		0	0		0	0
83_1	4					1	0	1	0	0	0		0	0		0	0
83_1	5					3	35	1	0	0	0		0	0		0	0
83_1	6					5	29	1	0	0	0		5	0	1	0	0
83_1	7					2	80	1	0	0	0		0	0		0	0
83_1	8					4	198	1	0	0	0		0	0		0	0
83_1	9					1	0	1	0	0	0		0	0		0	0
83_1	10					1	0	1	0	0	0		0	0		0	0
83_1	11					0	0		0	0	0		0	0		0	0
83_1	12					1	0	1	0	0	0		0	0		0	0
83_1	13					2	29	1	0	0	0		0	0		0	0
83_1	14					0	0		0	0	0		0	0		0	0
83_1	15					2	0	1	0	0	0		0	0		0	0
83_1	16					3	55	1	0	0	0		3	0	1	0	0
83_1	17					1	40	1	0	0	0		0	0		0	0
83_1	18					0	0		0	0	0		2	0	1	0	0
83_1	19					0	0		0	0	0		0	0		0	0
83_1	Sum		0	0	0	29	545	14	0	0	0		10	0	3	0	0
83_2	1					0	0		0	0	0		0	0		0	0
83_2	2					2	30	1	0	0	0		0	0		0	0
83_2	3					4	205	1	1	10	0		5	0	1	0	0
83_2	4					1	0	1	0	0	0		0	0		0	0
83_2	5					3	190	1	1	15	0		0	0		0	1
83_2	6					15	250	1	1	20	0		5	0	1	0	0
83_2	7					3	120	1	1	10	0		0	0		0	0
83_2	8					5	220	1	1	35	0		0	0		0	0
83_2	9					1	28	1	0	0	0		0	0		0	0
83_2	10					1	0	1	0	0	0		5	0	1	0	0
83_2	11					0	0		0	0	0		0	0		0	0
83_2	12					1	0	1	0	0	0		2	0	1	0	0
83_2	13					3	35	1	0	0	0		0	0		0	0
83_2	14					1	0	1	0	0	0		0	0		0	1
83_2	15					2	59	1	0	0	0		0	0		0	0
83_2	16					2	80	1	1	17	0		5	0	1	0	0
83_2	17					1	40	1	0	0	0		0	0		0	0
83_2	18					0	0		0	0	0		5	0	1	0	0
83_2	19					1	5	1	0	0	0		0	0		0	0
83_2	Sum		0	0	0	46	1262	16	6	107	0		27	0	6	0	2
83_3	1					0	0		0	0	0		0	0		0	1
83_3	2					1	40	1	1	10	0		0	0		0	1
83_3	3					3	255	1	1	50	0		5	0	1	0	0
83_3	4					1	45	1	0	0	0		0	0		0	1
83_3	5					4	270	1	1	25	0		0	0		0	1
83_3	6					13	352	1	1	50	0		5	0	1	0	1
83_3	7					4	250	1	1	25	0		0	0		0	1
83_3	8					3	318	1	1	115	0		0	0		0	1
83_3	9					1	55	1	1	10	0		0	0		0	1
83_3	10					1	50	1	0	0	0		5	0	1	0	0
83_3	11					0	0		0	0	0		0	0		0	1
83_3	12					0	10	1	0	0	0		2	1	1	2	0
83_3	13					5	58	1	1	5	0		0	0		0	1
83_3	14					1	42	1	0	0	0		0	0		0	1
83_3	15	lost	1		1							丢失
83_3	16					4	245	1	1	50	0		5	0	1	0	1
83_3	17					0	45	1	1	10	0		0	0		0	1
83_3	18					0	0		0	0	0		5	1	1	5	0
83_3	19					1	5	1	0	0	0		0	0		0	0
83_3	Sum		1	0	1	42	2040	15	10	350	0		27	2	6	7	13
91_1	1					0	0		0	0	0		0	0		0	0
91_1	2					2	42	1	0	0	0		4	0	1	0	0
91_1	3					2	38	1	0	0	0		5	0	1	0	0
91_1	4					1	38	1	0	0	0		0	0		0	0
91_1	5					2	55	1	0	0	0		0	0		0	0
91_1	6					1	113	1	0	0	0		0	0		0	0
91_1	7					0	0		0	0	0		0	0		0	0
91_1	8					1	65	1	0	0	0		0	0		0	0
91_1	9					0	0		0	0	0		0	0		0	0
91_1	10					0	15	1	0	0	0		0	0		0	0
91_1	11					1	0	1	0	0	1		0	0		0	1
91_1	12					0	0		0	0	0		2	0	1	0	0
91_1	13					2	2	1	0	0	0		0	0		0	0
91_1	14					1	0	1	0	0	0		0	0		0	0
91_1	15					2	45	1	0	0	0		0	0		0	0
91_1	16					0	5	1	0	0	0		0	0		0	1
91_1	17					0	0		0	0	0		25	0	1	0	0
91_1	18					0	0		0	0	0		0	0		0	0
91_1	19					0	0		0	0	0		0	0		0	0
91_1	Sum		0	0	0	15	418	12	0	0	1		36	0	4	0	2
91_2	1					0	0		0	0	0		0	0		0	1
91_2	2					1	55	1	1	10	0		0	0		0	1
91_2	3					2	95	1	1	30	0		0	0		0	1
91_2	4					0	68	1	1	20	0		0	0		0	1
91_2	5					3	245	1	1	50	0		0	0		0	0
91_2	6	蜘蛛		1	1	3	267	1	1	65	0		0	0		0	1
91_2	7					0	0		0	0	0		0	0		0	1
91_2	8					2	193	1	1	30	0		2	0	1	0	0
91_2	9					0	0		0	0	0		0	0		0	1
91_2	10					2	78	1	1	20	0		0	0		0	1
91_2	11	lost	1		1								0	0		0	1
91_2	12					0	0		0	0	0		2	0	1	0	0
91_2	13					2	35	1	0	0	0		0	0		0	1
91_2	14					1	0	1	0	0	0		0	0		0	1
91_2	15					2	93	1	0	0	0		0	0		0	0
91_2	16					0	28	1	0	0	0		0	0		0	1
91_2	17					1	10	1	0	0	0		25	1	1	25	0
91_2	18					0	0		0	0	0		0	0		0	0
91_2	19					0	0		0	0	0		0	0		0	0
91_2	Sum		1	1	2	19	1167	12	7	225	0		29	1	3	25	12
91_3	1					0	0		0	0	0		0	0		0	0
91_3	2					1	68	1	1	35	0		0	0		0	0
91_3	3					1	109	1	1	45	0		0	0		0	0
91_3	4					0	88	1	0	0	0		0	0		0	0
91_3	5					2	305	1	1	80	0		0	0		0	0
91_3	6	蜘蛛		1	1	0	323	1	1	85	0		0	0		0	0
91_3	7					1	40	1	1	25	0		0	0		0	0
91_3	8					0	208	1	1	50	0		2	0	1	0	0
91_3	9					0	0		0	0	0		0	0		0	0
91_3	10					0	78	1	1	25	0		0	0		0	0
91_3	11	lost	1		1								0	0		0	0
91_3	12					0	0		0	0	0		2	0	1	0	0
91_3	13					1	50	1	1	30	0		0	0		0	0
91_3	14					0	0		0	0	0		0	0		0	0
91_3	15					1	93	1	1	29	0		0	0		0	0
91_3	16					0	50	1	1	20	0		4	0	1	0	0
91_3	17					0	25	1	0	0	0		25	1	1	25	0
91_3	18					0	0		0	0	0		0	0		0	0
91_3	19					0	0		0	0	0		0	0		0	0
91_3	Sum		1	1	2	7	1437	12	10	424	0		33	1	4	25	0
92_1	1					0	0		0	0	0		0	0		0	0
92_1	2					0	0		0	0	0		0	0		0	0
92_1	3					1	10	1	0	0	0		0	0		0	0
92_1	4					0	3	1	0	0	0		0	0		0	0
92_1	5					4	65	1	0	0	0		0	0		0	0
92_1	6					5	72	1	0	0	0		0	0		0	0
92_1	7					0	0		0	0	0		0	0		0	0
92_1	8					1	43	1	0	0	0		1	0	1	0	0
92_1	9					0	18	1	0	0	0		0	0		0	0
92_1	10					1	8	1	0	0	0		0	0		0	0
92_1	11					0	0		0	0	0		0	0		0	0
92_1	12					0	0		0	0	0		0	0		0	0
92_1	13					0	0		0	0	0		0	0		0	0
92_1	14					0	0		0	0	0		0	0		0	0
92_1	15					1	28	1	0	0	0		0	0		0	0
92_1	16					0	0		0	0	0		0	0		0	0
92_1	17					0	0		0	0	0		0	0		0	0
92_1	18					0	0		0	0	0		0	0		0	0
92_1	19					0	0		0	0	0		0	0		0	0
92_1	Sum		0	0	0	13	247	8	0	0	0		1	0	1	0	0
92_2	1					0	0		0	0	0		0	0		0	0
92_2	2					1	0	1	0	0	0		18	0	1	0	0
92_2	3					3	38	1	1	5	0		0	0		0	0
92_2	4					1	15	1	1	3	0		3	0	1	0	0
92_2	5					7	160	1	1	20	0		0	0		0	0
92_2	6					8	186	1	1	19	0		0	0		0	0
92_2	7					1	0	1	0	0	0		0	0		0	0
92_2	8					2	55	1	1	20	0		37	0	1	0	0
92_2	9					0	18	1	1	10	0		0	0		0	0
92_2	10					1	18	1	1	5	0		0	0		0	0
92_2	11					0	0		0	0	0		0	0		0	0
92_2	12					1	15	1	0	0	0		0	0		0	0
92_2	13					0	0		0	0	0		4	0	1	0	0
92_2	14					0	0		0	0	0		0	0		0	0
92_2	15					2	95	1	1	10	0		2	0	1	0	0
92_2	16					0	45	1	1	15	0		10	0	1	0	0
92_2	17					0	5	1	0	0	0		0	0		0	0
92_2	18					0	0		0	0	0		0	0		0	0
92_2	19					0	0		0	0	0		0	0		0	0
92_2	Sum		0	0	0	27	650	13	9	107	0		74	0	6	0	0
92_3	1					0	0		0	0	0		0	0		0	0
92_3	2					1	30	1	0	0	0		18	1	1	10	0
92_3	3					2	55	1	1	20	0		0	0		0	0
92_3	4					1	15	1	1	5	0		3	1	1	3	0
92_3	5	蜘蛛		1	1	0	205	1	1	50	0		0	0		0	0
92_3	6	蜘蛛		1	1	2	202	1	1	40	0		0	0		0	0
92_3	7					0	50	1	0	0	0		0	0		0	0
92_3	8					2	108	1	1	40	0		37	1	1	15	0
92_3	9					0	18	1	1	18	0		0	0		0	0
92_3	10					1	12	1	0	0	0		10	1	1	10	0
92_3	11					0	0		0	0	0		0	0		0	0
92_3	12					0	20	1	1	5	0		6	0	1	0	0
92_3	13					0	0		0	0	0		4	0	1	0	0
92_3	14					0	0		0	0	0		0	0		0	0
92_3	15					2	95	1	1	30	0		2	0	1	0	0
92_3	16					0	45	1	1	30	0		10	1	1	10	0
92_3	17					0	5	1	1	2	0		0	0		0	0
92_3	18					0	0		0	0	0		0	0		0	0
92_3	19					0	0		0	0	0		0	0		0	0
92_3	Sum		0	2	2	11	860	13	10	240	0		90	5	8	48	0
93_1	1					0	0		0	0	0		0	0		0	0
93_1	2					0	6	1	0	0	0		0	0		0	0
93_1	3					1	5	1	0	0	0		0	0		0	0
93_1	4					0	0		0	0	0		0	0		0	0
93_1	5					2	32	1	0	0	0		0	0		0	0
93_1	6					1	10	1	0	0	0		0	0		0	0
93_1	7					2	55	1	0	0	0		0	0		0	0
93_1	8					0	41	1	0	0	0		0	0		0	0
93_1	9					0	0		0	0	0		0	0		0	0
93_1	10					0	0		0	0	0		0	0		0	0
93_1	11					0	0		0	0	0		0	0		0	0
93_1	12					1	5	1	0	0	0		0	0		0	0
93_1	13					1	17	1	0	0	0		0	0		0	0
93_1	14					0	0		0	0	0		0	0		0	0
93_1	15					0	0		0	0	0		0	0		0	0
93_1	16					0	0		0	0	0		0	0		0	0
93_1	17					0	0		0	0	0		0	0		0	0
93_1	18					0	0		0	0	0		0	0		0	0
93_1	19					0	0		0	0	0		0	0		0	0
93_1	Sum		0	0	0	8	171	8	0	0	0		0	0	0	0	0
93_2	1					1	0	1	0	0	0		0	0		0	0
93_2	2					0	31	1	0	0	1		0	0		0	1
93_2	3					1	25	1	0	0	0		5	0	1	0	0
93_2	4					1	32	1	0	0	0		0	0		0	1
93_2	5					2	85	1	0	0	0		0	0		0	1
93_2	6					0	72	1	0	0	0		0	0		0	0
93_2	7					3	143	1	0	0	0		3	0	1	0	0
93_2	8					0	172	1	0	0	0		32	0	1	0	0
93_2	9					0	0		0	0	0		0	0		0	0
93_2	10					0	0		0	0	0		0	0		0	1
93_2	11					0	0		0	0	0		0	0		0	0
93_2	12					0	22	1	0	0	0		0	0		0	0
93_2	13					1	35	1	0	0	0		0	0		0	1
93_2	14					1	15	1	0	0	0		0	0		0	0
93_2	15					0	0		0	0	0		0	0		0	1
93_2	16					0	0		0	0	0		0	0		0	1
93_2	17					0	0		0	0	0		0	0		0	0
93_2	18					0	0		0	0	0		0	0		0	0
93_2	19					0	0		0	0	0		0	0		0	0
93_2	Sum		0	0	0	10	632	11	0	0	1		40	0	3	0	7
93_3	1					0	0		0	0	0		0	0		0	0
93_3	2					0	31	1	0	0	0		0	0		0	0
93_3	3					1	60	1	1	10	0		5	0	1	0	0
93_3	4					1	102	1	0	0	0		3	0	1	0	0
93_3	5					1	95	1	1	20	0		0	0		0	0
93_3	6					0	82	1	1	10	0		0	0		0	0
93_3	7					6	305	1	1	55	0		22	0	1	0	0
93_3	8					0	172	1	1	72	0		32	0	1	0	0
93_3	9					0	0		0	0	0		0	0		0	0
93_3	10					1	28	1	0	0	0		0	0		0	0
93_3	11					0	0		0	0	0		0	0		0	0
93_3	12					0	27	1	1	5	0		30	0	1	0	0
93_3	13					0	37	1	1	5	0		0	0		0	0
93_3	14					0	15	1	0	0	0		0	0		0	0
93_3	15					0	5	1	0	0	0		0	0		0	0
93_3	16					1	18	1	0	0	0		0	0		0	0
93_3	17					0	0		0	0	0		0	0		0	0
93_3	18					0	0		0	0	0		0	0		0	0
93_3	19					0	0		0	0	0		0	0		0	0
93_3	Sum		0	0	0	11	977	13	7	177	0		92	0	5	0	0
101_1	1					0	0		0	0	0		0	0		0	0
101_1	2					0	0		0	0	0		0	0		0	0
101_1	3					1	0	1	0	0	0		0	0		0	0
101_1	4					0	0		0	0	0		0	0		0	0
101_1	5					1	0	1	0	0	0		0	0		0	0
101_1	6					0	0		0	0	0		0	0		0	0
101_1	7					0	0		0	0	0		0	0		0	0
101_1	8					1	0	1	0	0	0		0	0		0	0
101_1	9					0	0		0	0	0		0	0		0	0
101_1	10					0	0		0	0	0		0	0		0	0
101_1	11					0	0		0	0	0		0	0		0	0
101_1	12					0	0		0	0	0		0	0		0	0
101_1	13					0	0		0	0	0		0	0		0	0
101_1	14					0	0		0	0	0		0	0		0	0
101_1	15					0	0		0	0	0		0	0		0	0
101_1	16					1	0	1	0	0	0		0	0		0	0
101_1	17					0	0		0	0	0		0	0		0	0
101_1	18					0	0		0	0	0		0	0		0	0
101_1	19					0	0		0	0	0		0	0		0	0
101_1	Sum		0	0	0	4	0	4	0	0	0		0	0	0	0	0
101_2	1					0	0		0	0	0		0	0		0	0
101_2	2					0	0		0	0	0		0	0		0	0
101_2	3					0	12	1	0	0	0		0	0		0	0
101_2	4					1	0	1	0	0	0		0	0		0	0
101_2	5					2	10	1	0	0	0		0	0		0	0
101_2	6					1	10	1	0	0	0		0	0		0	0
101_2	7					1	0	1	0	0	0		8	0	1	0	0
101_2	8					0	14	1	0	0	0		0	0		0	0
101_2	9					1	0	1	0	0	0		0	0		0	0
101_2	10					0	0		0	0	0		0	0		0	0
101_2	11					0	0		0	0	0		3	0	1	0	0
101_2	12					1	0	1	0	0	0		2	0	1	0	0
101_2	13					0	0		0	0	0		0	0		0	0
101_2	14					1	0	1	0	0	0		0	0		0	0
101_2	15					1	0	1	0	0	0		0	0		0	0
101_2	16					0	19	1	0	0	0		0	0		0	0
101_2	17					0	0		0	0	0		0	0		0	0
101_2	18					0	0		0	0	0		0	0		0	0
101_2	19					1	37	1	0	0	0		0	0		0	0
101_2	Sum		0	0	0	10	102	12	0	0	0		13	0	3	0	0
101_3	1					0	0		0	0	0		0	0		0	0
101_3	2					0	0		0	0	0		0	0		0	0
101_3	3					0	12	1	1	2	0		30	0	1	0	0
101_3	4					1	0	1	0	0	0		0	0		0	0
101_3	5					1	15	1	0	0	0		0	0		0	0
101_3	6					1	10	1	0	0	0		0	0		0	0
101_3	7	lost	1		1							丢失
101_3	8					0	14	1	0	0	0		4	0	1	0	0
101_3	9					1	12	1	0	0	0		0	0		0	0
101_3	10					0	0		0	0	0		0	0		0	0
101_3	11					0	0		0	0	0		3	1	1	3	0
101_3	12					0	8	1	1	3	0		2	1	1	2	0
101_3	13					0	0		0	0	0		0	0		0	0
101_3	14					1	0	1	0	0	0		0	0		0	0
101_3	15					1	0	1	0	0	0		0	0		0	0
101_3	16					0	19	1	0	0	0		0	0		0	0
101_3	17					0	0		0	0	0		0	0		0	0
101_3	18					0	0		0	0	0		0	0		0	0
101_3	19					1	37	1	1	15	0		0	0		0	0
101_3	Sum		1	0	1	7	127	11	3	20	0		39	2	4	5	0
102_1	1					0	0		0	0	0		0	0		0	0
102_1	2					0	0		0	0	0		0	0		0	0
102_1	3					0	0		0	0	0		0	0		0	0
102_1	4					0	0		0	0	0		0	0		0	0
102_1	5					3	32	1	0	0	0		0	0		0	0
102_1	6					0	0		0	0	0		0	0		0	0
102_1	7					0	0		0	0	0		0	0		0	0
102_1	8					0	0		0	0	0		0	0		0	0
102_1	9					0	0		0	0	0		0	0		0	0
102_1	10					1	0	1	0	0	0		0	0		0	0
102_1	11					0	0		0	0	0		0	0		0	0
102_1	12					0	0		0	0	0		0	0		0	0
102_1	13					0	0		0	0	0		0	0		0	0
102_1	14					1	6	1	0	0	0		0	0		0	0
102_1	15					0	0		0	0	0		0	0		0	0
102_1	16					0	0		0	0	0		0	0		0	0
102_1	17					0	0		0	0	0		0	0		0	0
102_1	18					0	0		0	0	0		0	0		0	0
102_1	19					0	0		0	0	0		0	0		0	0
102_1	Sum		0	0	0	5	38	3	0	0	0		0	0	0	0	0
102_2	1					0	0		0	0	0		0	0		0	0
102_2	2					0	0		0	0	0		0	0		0	1
102_2	3					0	28	1	0	0	0		0	0		0	0
102_2	4					1	0	1	0	0	0		0	0		0	1
102_2	5					5	45	1	0	0	0		0	0		0	1
102_2	6					3	27	1	0	0	0		0	0		0	1
102_2	7					0	0		0	0	0		0	0		0	0
102_2	8					1	0	1	0	0	0		0	0		0	1
102_2	9					0	0		0	0	0		0	0		0	0
102_2	10					2	45	1	0	0	0		0	0		0	0
102_2	11					2	9	1	0	0	0		0	0		0	0
102_2	12					0	26	1	0	0	0		14	0	1	0	0
102_2	13					0	0		0	0	0		0	0		0	1
102_2	14					1	6	1	0	0	0		0	0		0	1
102_2	15					0	0		0	0	0		0	0		0	1
102_2	16					0	0		0	0	0		0	0		0	1
102_2	17					0	0		0	0	0		0	0		0	0
102_2	18					0	0		0	0	0		0	0		0	0
102_2	19					0	0		0	0	0		0	0		0	0
102_2	Sum		0	0	0	15	186	9	0	0	0		14	0	1	0	9
102_3	1					0	0		0	0	0		0	0		0	0
102_3	2					1	12	1	0	0	0		0	0		0	0
102_3	3					0	28	1	0	0	0		0	0		0	0
102_3	4					1	0	1	0	0	0		0	0		0	0
102_3	5					5	60	1	0	0	0		0	0		0	0
102_3	6					4	41	1	0	0	0		0	0		0	0
102_3	7					0	0		0	0	0		0	0		0	0
102_3	8					2	29	1	0	0	0		0	0		0	0
102_3	9					0	0		0	0	0		0	0		0	0
102_3	10					2	45	1	0	0	0		0	0		0	0
102_3	11					2	18	1	0	0	0		0	0		0	0
102_3	12					0	26	1	0	0	0		14	0	1	0	0
102_3	13					0	0		0	0	0		0	0		0	0
102_3	14					1	6	1	0	0	0		0	0		0	0
102_3	15					1	0	1	0	0	0		0	0		0	0
102_3	16					0	0		0	0	0		0	0		0	0
102_3	17					0	0		0	0	0		0	0		0	0
102_3	18					0	0		0	0	0		0	0		0	0
102_3	19					0	0		0	0	0		0	0		0	0
102_3	Sum		0	0	0	19	265	11	0	0	0		14	0	1	0	0
103_1	1					0	0		0	0	0		0	0		0	0		此行开始为2017年4月5日新录入补充
103_1	2					0	0		0	0	0		0	0		0	0
103_1	3					0	0		0	0	0		0	0		0	0
103_1	4					0	0		0	0	0		0	0		0	0
103_1	5					0	0		0	0	0		0	0		0	0
103_1	6					0	0		0	0	0		0	0		0	0
103_1	7					0	0		0	0	0		0	0		0	0
103_1	8					0	0		0	0	0		0	0		0	0
103_1	9					0	0		0	0	0		0	0		0	0
103_1	10					0	0		0	0	0		0	0		0	0
103_1	11					0	0		0	0	0		0	0		0	0
103_1	12					0	0		0	0	0		0	0		0	0
103_1	13					0	0		0	0	0		0	0		0	0
103_1	14					0	0		0	0	0		0	0		0	0
103_1	15					0	0		0	0	0		0	0		0	0
103_1	16					0	0		0	0	0		0	0		0	0
103_1	17					0	0		0	0	0		0	0		0	0
103_1	18					0	0		0	0	0		0	0		0	0
103_1	19					0	0		0	0	0		0	0		0	0
103_1	Sum		0	0	0	0	0	0	0	0	0		0	0	0	0	0
103_2	1								0	0	0		0	0		0	0
103_2	2								0	0	0		0	0		0	0
103_2	3								0	0	0		0	0		0	0
103_2	4								0	0	0		0	0		0	0
103_2	5								0	0	0		0	0		0	0
103_2	6					1		1	0	0	0		0	0		0	0
103_2	7								0	0	0		0	0		0	0
103_2	8					2		1	0	0	0		0	0		0	0
103_2	9								0	0	0		0	0		0	0
103_2	10								0	0	0		0	0		0	0
103_2	11								0	0	0		0	0		0	0
103_2	12								0	0	0		0	0		0	0
103_2	13								0	0	0		0	0		0	0
103_2	14					1	8	1	0	0	0		0	0		0	0
103_2	15								0	0	0		0	0		0	0
103_2	16								0	0	0		0	0		0	0
103_2	17								0	0	0		0	0		0	0
103_2	18								0	0	0		0	0		0	0
103_2	19								0	0	0		0	0		0	0
103_2	Sum		0	0	0	4	8	3	0	0	0		0	0	0	0	0
103_3	1								0	0	0		0	0		0	0
103_3	2								0	0	0		0	0		0	0
103_3	3								0	0	0		0	0		0	0
103_3	4								0	0	0		0	0		0	0
103_3	5								0	0	0		0	0		0	0
103_3	6					1	32	1	0	0	0		0	0		0	0
103_3	7								0	0	0		0	0		0	0
103_3	8					2	22	1	0	0	0		0	0		0	0
103_3	9								0	0	0		0	0		0	0
103_3	10	lost	1		1				0	0	0		0	0		0	0
103_3	11								0	0	0		0	0		0	0
103_3	12								0	0	0		0	0		0	0
103_3	13								0	0	0		0	0		0	0
103_3	14					2	20	1	0	0	0		0	0		0	0
103_3	15								0	0	0		0	0		0	0
103_3	16								0	0	0		0	0		0	0
103_3	17								0	0	0		0	0		0	0
103_3	18								0	0	0		0	0		0	0
103_3	19								0	0	0		0	0		0	0
103_3	Sum		1	0	1	5	74	3	0	0	0		0	0	0	0	0
111_1	1								0	0	0		0	0		0	0
111_1	2								0	0	0		0	0		0	0
111_1	3								0	0	0		0	0		0	0
111_1	4								0	0	0		0	0		0	0
111_1	5					2		1	0	0	0		0	0		0	0
111_1	6								0	0	0		0	0		0	0
111_1	7								0	0	0		0	0		0	0
111_1	8								0	0	0		0	0		0	0
111_1	9								0	0	0		0	0		0	0
111_1	10								0	0	0		0	0		0	0
111_1	11								0	0	0		0	0		0	0
111_1	12								0	0	0		0	0		0	0
111_1	13					2		1	0	0	0		0	0		0	0
111_1	14								0	0	0		0	0		0	0
111_1	15								0	0	0		0	0		0	0
111_1	16								0	0	0		0	0		0	0
111_1	17								0	0	0		0	0		0	0
111_1	18								0	0	0		0	0		0	0
111_1	19								0	0	0		0	0		0	0
111_1	Sum		0	0	0	4	0	2	0	0	0		0	0	0	0	0
111_2	1								0	0	0		0	0		0	0
111_2	2					1	19	1	0	0	0		0	0		0	0
111_2	3					1	30	1	0	0	0		0	0		0	0
111_2	4								0	0	0		0	0		0	0
111_2	5					4	21	1	0	0	0		0	0		0	0
111_2	6					2	13	1	0	0	0		0	0		0	0
111_2	7								0	0	0		0	0		0	0
111_2	8								0	0	0		0	0		0	0
111_2	9								0	0	0		0	0		0	0
111_2	10					1		1	0	0	0		0	0		0	0
111_2	11								0	0	0		0	0		0	0
111_2	12								0	0	0		0	0		0	0
111_2	13					5	28	1	0	0	0		0	0		0	0
111_2	14					1		1	0	0	0		0	0		0	0
111_2	15								0	0	0		0	0		0	0
111_2	16								0	0	0		0	0		0	0
111_2	17								0	0	0		0	0		0	0
111_2	18								0	0	0		0	0		0	0
111_2	19								0	0	0		0	0		0	0
111_2	Sum		0	0	0	15	111	7	0	0	0		0	0	0	0	0
111_3	1								0	0	0		0	0		0	0
111_3	2					1	19	1	0	0	0		0	0		0	0
111_3	3					1	30	1	0	0	0		0	0		0	0
111_3	4								0	0	0		0	0		0	0
111_3	5					4	21	1	0	0	0		0	0		0	0
111_3	6					2	18	1	0	0	0		0	0		0	0
111_3	7					1	10	1	0	0	0		0	0		0	0
111_3	8								0	0	0		0	0		0	0
111_3	9								0	0	0		0	0		0	0
111_3	10					1		1	0	0	0		0	0		0	0
111_3	11					1		1	0	0	0		0	0		0	0
111_3	12								0	0	0		0	0		0	0
111_3	13					4	35	1	0	0	0		0	0		0	0
111_3	14					1		1	0	0	0		0	0		0	0
111_3	15								0	0	0		0	0		0	0
111_3	16								0	0	0		0	0		0	0
111_3	17								0	0	0		0	0		0	0
111_3	18								0	0	0		0	0		0	0
111_3	19								0	0	0		0	0		0	0
111_3	Sum		0	0	0	16	133	9	0	0	0		0	0	0	0	0
112_1	1								0	0	0		0	0		0	0
112_1	2								0	0	0		0	0		0	0
112_1	3								0	0	0		0	0		0	0
112_1	4								0	0	0		0	0		0	0
112_1	5					1		1	0	0	0		0	0		0	0
112_1	6								0	0	0		0	0		0	0
112_1	7								0	0	0		0	0		0	0
112_1	8								0	0	0		0	0		0	0
112_1	9								0	0	0		0	0		0	0
112_1	10	淡色1只				0			0	0	0		0	0		0	0
112_1	11								0	0	0		0	0		0	0
112_1	12								0	0	0		0	0		0	0
112_1	13								0	0	0		0	0		0	0
112_1	14								0	0	0		0	0		0	0
112_1	15								0	0	0		0	0		0	0
112_1	16								0	0	0		0	0		0	0
112_1	17								0	0	0		0	0		0	0
112_1	18								0	0	0		0	0		0	0
112_1	19								0	0	0		0	0		0	0
112_1	Sum		0	0	0	1	0	1	0	0	0		0	0	0	0	0
112_2	1								0	0	0		0	0		0	0
112_2	2								0	0	0		0	0		0	0
112_2	3					1	9	1	0	0	0		0	0		0	0
112_2	4								0	0	0		0	0		0	0
112_2	5					1	5	1	0	0	0		0	0		0	0
112_2	6					1	20	1	0	0	0		0	0		0	0
112_2	7								0	0	0		0	0		0	0
112_2	8								0	0	0		0	0		0	0
112_2	9								0	0	0		0	0		0	0
112_2	10	淡色2只				0			0	0	0		0	0		0	0
112_2	11								0	0	0		0	0		0	0
112_2	12								0	0	0		0	0		0	0
112_2	13								0	0	0		0	0		0	0
112_2	14								0	0	0		0	0		0	0
112_2	15								0	0	0		0	0		0	0
112_2	16								0	0	0		0	0		0	0
112_2	17								0	0	0		0	0		0	0
112_2	18								0	0	0		0	0		0	0
112_2	19								0	0	0		0	0		0	0
112_2	Sum		0	0	0	3	34	3	0	0	0		0	0	0	0	0
112_3	1								0	0	0		0	0		0	0
112_3	2								0	0	0		0	0		0	0
112_3	3					1	25	1	0	0	0		0	0		0	0
112_3	4								0	0	0		0	0		0	0
112_3	5					1	5	1	0	0	0		0	0		0	0
112_3	6					1	20	1	0	0	0		0	0		0	0
112_3	7								0	0	0		0	0		0	0
112_3	8								0	0	0		0	0		0	0
112_3	9								0	0	0		0	0		0	0
112_3	10	淡色3只				0			0	0	0		0	0		0	0
112_3	11					2			0	0	0		0	0		0	0
112_3	12								0	0	0		0	0		0	0
112_3	13								0	0	0		0	0		0	0
112_3	14								0	0	0		0	0		0	0
112_3	15								0	0	0		0	0		0	0
112_3	16								0	0	0		0	0		0	0
112_3	17								0	0	0		0	0		0	0
112_3	18								0	0	0		0	0		0	0
112_3	19								0	0	0		0	0		0	0
112_3	Sum		0	0	0	5	50	3	0	0	0		0	0	0	0	0
113_1	1								0	0	0		0	0		0	0
113_1	2								0	0	0		0	0		0	0
113_1	3								0	0	0		0	0		0	0
113_1	4								0	0	0		0	0		0	0
113_1	5								0	0	0		0	0		0	0
113_1	6								0	0	0		0	0		0	0
113_1	7								0	0	0		0	0		0	0
113_1	8								0	0	0		0	0		0	0
113_1	9								0	0	0		0	0		0	0
113_1	10								0	0	0		0	0		0	0
113_1	11								0	0	0		0	0		0	0
113_1	12								0	0	0		0	0		0	0
113_1	13								0	0	0		0	0		0	0
113_1	14								0	0	0		0	0		0	0
113_1	15								0	0	0		0	0		0	0
113_1	16								0	0	0		0	0		0	0
113_1	17								0	0	0		0	0		0	0
113_1	18								0	0	0		0	0		0	0
113_1	19								0	0	0		0	0		0	0
113_1	Sum		0	0	0	0	0	0	0	0	0		0	0	0	0	0
113_2	1								0	0	0		0	0		0	0
113_2	2								0	0	0		0	0		0	0
113_2	3								0	0	0		0	0		0	0
113_2	4								0	0	0		0	0		0	0
113_2	5								0	0	0		0	0		0	0
113_2	6								0	0	0		0	0		0	0
113_2	7								0	0	0		0	0		0	0
113_2	8								0	0	0		0	0		0	0
113_2	9								0	0	0		0	0		0	0
113_2	10								0	0	0		0	0		0	0
113_2	11								0	0	0		0	0		0	0
113_2	12								0	0	0		0	0		0	0
113_2	13								0	0	0		0	0		0	0
113_2	14								0	0	0		0	0		0	0
113_2	15								0	0	0		0	0		0	0
113_2	16								0	0	0		0	0		0	0
113_2	17								0	0	0		0	0		0	0
113_2	18								0	0	0		0	0		0	0
113_2	19								0	0	0		0	0		0	0
113_2	Sum		0	0	0	0	0	0	0	0	0		0	0	0	0	0
113_3	1								0	0	0		0	0		0	0
113_3	2								0	0	0		0	0		0	0
113_3	3								0	0	0		0	0		0	0
113_3	4								0	0	0		0	0		0	0
113_3	5								0	0	0		0	0		0	0
113_3	6								0	0	0		0	0		0	0
113_3	7								0	0	0		0	0		0	0
113_3	8								0	0	0		0	0		0	0
113_3	9								0	0	0		0	0		0	0
113_3	10								0	0	0		0	0		0	0
113_3	11								0	0	0		0	0		0	0
113_3	12								0	0	0		0	0		0	0
113_3	13								0	0	0		0	0		0	0
113_3	14								0	0	0		0	0		0	0
113_3	15								0	0	0		0	0		0	0
113_3	16								0	0	0		0	0		0	0
113_3	17								0	0	0		0	0		0	0
113_3	18								0	0	0		0	0		0	0
113_3	19								0	0	0		0	0		0	0
113_3	Sum		0	0	0	0	0	0	0	0	0		0	0	0	0	0
121_1	1								0	0	0		0	0		0	0
121_1	2								0	0	0		0	0		0	0
121_1	3								0	0	0		0	0		0	0
121_1	4								0	0	0		0	0		0	0
121_1	5								0	0	0		0	0		0	0
121_1	6								0	0	0		0	0		0	0
121_1	7								0	0	0		0	0		0	0
121_1	8								0	0	0		0	0		0	0
121_1	9								0	0	0		0	0		0	0
121_1	10								0	0	0		0	0		0	0
121_1	11								0	0	0		0	0		0	0
121_1	12								0	0	0		0	0		0	0
121_1	13								0	0	0		0	0		0	0
121_1	14								0	0	0		0	0		0	0
121_1	15								0	0	0		0	0		0	0
121_1	16								0	0	0		0	0		0	0
121_1	17								0	0	0		0	0		0	0
121_1	18								0	0	0		0	0		0	0
121_1	19								0	0	0		0	0		0	0
121_1	Sum		0	0	0	0	0	0	0	0	0		0	0	0	0	0
121_2	1								0	0	0		0	0		0	0
121_2	2								0	0	0		0	0		0	0
121_2	3								0	0	0		0	0		0	0
121_2	4								0	0	0		0	0		0	0
121_2	5								0	0	0		0	0		0	0
121_2	6								0	0	0		0	0		0	0
121_2	7								0	0	0		0	0		0	0
121_2	8								0	0	0		0	0		0	0
121_2	9								0	0	0		0	0		0	0
121_2	10								0	0	0		0	0		0	0
121_2	11								0	0	0		0	0		0	0
121_2	12								0	0	0		0	0		0	0
121_2	13								0	0	0		0	0		0	0
121_2	14								0	0	0		0	0		0	0
121_2	15								0	0	0		0	0		0	0
121_2	16								0	0	0		0	0		0	0
121_2	17								0	0	0		0	0		0	0
121_2	18								0	0	0		0	0		0	0
121_2	19								0	0	0		0	0		0	0
121_2	Sum		0	0	0	0	0	0	0	0	0		0	0	0	0	0
121_3	1								0	0	0		0	0		0	0
121_3	2								0	0	0		0	0		0	0
121_3	3								0	0	0		0	0		0	0
121_3	4								0	0	0		0	0		0	0
121_3	5								0	0	0		0	0		0	0
121_3	6								0	0	0		0	0		0	0
121_3	7								0	0	0		0	0		0	0
121_3	8								0	0	0		0	0		0	0
121_3	9								0	0	0		0	0		0	0
121_3	10								0	0	0		0	0		0	0
121_3	11								0	0	0		0	0		0	0
121_3	12								0	0	0		0	0		0	0
121_3	13								0	0	0		0	0		0	0
121_3	14								0	0	0		0	0		0	0
121_3	15								0	0	0		0	0		0	0
121_3	16								0	0	0		0	0		0	0
121_3	17								0	0	0		0	0		0	0
121_3	18								0	0	0		0	0		0	0
121_3	19								0	0	0		0	0		0	0
121_3	Sum		0	0	0	0	0	0	0	0	0		0	0	0	0	0

## Sheet: CLT
	CO2-light trap
	time	species	site 1			site 2			site 3			site 4			site 5			site 6			site 7			site 8			Sum
			♂	♀	Sum	♂	♀	Sum	♂	♀	Sum	♂	♀	Sum	♂	♀	Sum	♂	♀	Sum	♂	♀	Sum	♂	♀	Sum	♂	♀	Sum
	42	Ae. albopictus			0			0			0			0			0			0			0			0	0	0	0
		Cx. pipiens complex		1	1		1	1		1	1		1	1			0		1	1			0			0	0	5	5
		Cx. tritaeniorhynchus			0			0			0			0			0			0			0			0	0	0	0
		An. sinesis			0			0			0			0			0			0			0			0	0	0	0
		others1			0			0			0			0			0			0			0			0	0	0	0
		sum	0	1	1	0	1	1	0	1	1	0	1	1	0	0	0	0	1	1	0	0	0	0	0	0	0	5	5
	43	Ae. albopictus			0			0			0			0			0			0			0			0	0	0	0
		Cx. pipiens complex		4	4		1	1	1		1	1	3	4			0			0			0		2	2	2	10	12
		Cx. tritaeniorhynchus			0			0			0			0			0			0			0			0	0	0	0
		An. sinesis			0			0			0			0			0			0			0			0	0	0	0
		others1			0			0			0			0			0			0			0			0	0	0	0
		sum	0	4	4	0	1	1	1	0	1	1	3	4	0	0	0	0	0	0	0	0	0	0	2	2	2	10	12
	51	Ae. albopictus			0			0	5		5		1	1	1	1	2	4	1	5	1		1	5	4	9	16	7	23
		Cx. pipiens complex	1	1	2	16		16	4	1	5	1	6	7	1	9	10			0			0			0	23	17	40
		Cx. tritaeniorhynchus			0			0			0			0			0			0			0			0	0	0	0
		An. sinesis			0			0			0			0			0			0			0			0	0	0	0
		others1			0			0			0			0			0			0			0			0	0	0	0
		sum	1	1	2	16	0	16	9	1	10	1	7	8	2	10	12	4	1	5	1	0	1	5	4	9	39	24	63
	52	Ae. albopictus			0			0			0	1		1		3	3	2	2	4			0	4	5	9	7	10	17
		Cx. pipiens complex			0	9	2	11			0		2	2	2	8	10		1	1			0		1	1	11	14	25
		Cx. tritaeniorhynchus			0			0			0			0			0			0			0			0	0	0	0
		An. sinesis			0			0			0			0			0			0			0			0	0	0	0
		others1			0			0			0			0			0			0			0			0	0	0	0
		sum	0	0	0	9	2	11	0	0	0	1	2	3	2	11	13	2	3	5	0	0	0	4	6	10	18	24	42
	53	Ae. albopictus			0			0			0			0	3	6	9	3	3	6	1	1	2	5	2	7	12	12	24
		Cx. pipiens complex	2	2	4			0	4		4		1	1		2	2	1	1	2	1		1		1	1	8	7	15
		Cx. tritaeniorhynchus			0			0			0			0			0			0			0			0	0	0	0
		An. sinesis			0			0			0			0			0			0			0			0	0	0	0
		others1			0			0			0			0			0			0			0			0	0	0	0
		sum	2	2	4	0	0	0	4	0	4	0	1	1	3	8	11	4	4	8	2	1	3	5	3	8	20	19	39
	61	Ae. albopictus			0			0	2		2		1	1	9	13	22	13	41	54			0	1	1	2	25	56	81
		Cx. pipiens complex	2	1	3	5		5			0	1	4	5	2	6	8	1		1		1	1	1		1	12	12	24
		Cx. tritaeniorhynchus			0			0			0			0			0			0			0			0	0	0	0
		An. sinesis			0			0			0			0			0			0			0			0	0	0	0
		others1			0			0			0			0			0			0			0			0	0	0	0
		sum	2	1	3	5	0	5	2	0	2	1	5	6	11	19	30	14	41	55	0	1	1	2	1	3	37	68	105
	62	Ae. albopictus			0			0			0			0	2	4	6	1	1	2	5	3	8	1		1	9	8	17
		Cx. pipiens complex		1	1	2		2	1		1	4	7	11		3	3			0	2	2	4	1		1	10	13	23
		Cx. tritaeniorhynchus			0			0			0			0			0			0			0			0	0	0	0
		An. sinesis			0			0			0			0			0			0			0			0	0	0	0
		others1			0			0			0			0			0			0			0			0	0	0	0
		sum	0	1	1	2	0	2	1	0	1	4	7	11	2	7	9	1	1	2	7	5	12	2	0	2	19	21	40
	63	Ae. albopictus			0	1		1	1	5	6		1	1	3	17	20	15	115	130	3	9	12		1	1	23	148	171
		Cx. pipiens complex	1	3	4	3		3	1	2	3	5	3	8		6	6			0		3	3	3		3	13	17	30
		Cx. tritaeniorhynchus			0			0			0			0			0			0		1	1			0	0	1	1
		An. sinesis			0			0			0			0			0			0			0			0	0	0	0
		others1			0			0			0			0			0			0			0			0	0	0	0
		sum	1	3	4	4	0	4	2	7	9	5	4	9	3	23	26	15	115	130	3	13	16	3	1	4	36	166	202
	71	Ae. albopictus	2	3	5	2	3	5	25	13	38		5	5	35	63	98	302	405	707	10	18	28	2		2	378	510	888
		Cx. pipiens complex	3	2	5	1	2	3	1	5	6	3	2	5	1	4	5		4	4	2	1	3		2	2	11	22	33
		Cx. tritaeniorhynchus			0		1	1			0			0			0			0			0			0	0	1	1
		An. sinesis			0			0			0			0			0			0			0			0	0	0	0
		others1			0			0			0			0			0			0			0			0	0	0	0
		sum	5	5	10	3	6	9	26	18	44	3	7	10	36	67	103	302	409	711	12	19	31	2	2	4	389	533	922
	72	Ae. albopictus			0		2	2	41	55	96	4	14	18	18	45	63	335	428	763	12	26	38	32	3	35	442	573	1015
		Cx. pipiens complex		2	2	1		1	2	20	22	1	3	4	1	3	4	15	21	36		2	2	7	2	9	27	53	80
		Cx. tritaeniorhynchus			0		1	1			0			0			0			0		1	1			0	0	2	2
		An. sinesis			0			0			0			0			0			0			0			0	0	0	0
		others1			0			0			0			0		1	1			0			0			0	0	1	1
		sum	0	2	2	1	3	4	43	75	118	5	17	22	19	49	68	350	449	799	12	29	41	39	5	44	469	629	1098
	73	Ae. albopictus			0	1	2	3	35	72	107	4	5	9	7	12	19	111	305	416	14	65	79	47	8	55	219	469	688
		Cx. pipiens complex	2		2	2	3	5	5	12	17	2	3	5			0		5	5		1	1	1	1	2	12	25	37
		Cx. tritaeniorhynchus		1	1			0		2	2			0			0			0		1	1			0	0	4	4
		An. sinesis			0			0		1	1			0			0			0			0			0	0	1	1
		others1			0			0			0			0			0			0			0			0	0	0	0
		sum	2	1	3	3	5	8	40	87	127	6	8	14	7	12	19	111	310	421	14	67	81	48	9	57	231	499	730
	81	Ae. albopictus		2	2		1	1	5	12	17		1	1	1	10	11	45	85	130			0	11	4	15	62	115	177
		Cx. pipiens complex	1		1			0		1	1		1	1			0		3	3			0	1	2	3	2	7	9
		Cx. tritaeniorhynchus			0			0		1	1			0			0			0			0			0	0	1	1
		An. sinesis			0			0			0			0			0			0			0			0	0	0	0
		others1			0			0			0			0			0			0			0			0	0	0	0
		sum	1	2	3	0	1	1	5	14	19	0	2	2	1	10	11	45	88	133	0	0	0	12	6	18	64	123	187
	82	Ae. albopictus	3	2	5		1	1	1	1	2	7	5	12	3	4	7	45	103	148	5	10	15	3	4	7	67	130	197
		Cx. pipiens complex			0			0			0			0			0			0			0			0	0	0	0
		Cx. tritaeniorhynchus			0			0			0			0			0			0			0			0	0	0	0
		An. sinesis			0			0			0			0			0			0			0			0	0	0	0
		others1			0			0			0			0			0			0			0			0	0	0	0
		sum	3	2	5	0	1	1	1	1	2	7	5	12	3	4	7	45	103	148	5	10	15	3	4	7	67	130	197
	83	Ae. albopictus	6	7	13	1		1	3	6	9	3	8	11	7	8	15	43	162	205	7	17	24	2		2	72	208	280
		Cx. pipiens complex		1	1			0		2	2			0		7	7		5	5		2	2			0	0	17	17
		Cx. tritaeniorhynchus			0			0		2	2			0		1	1			0			0			0	0	3	3
		An. sinesis			0			0			0			0			0		1	1			0			0	0	1	1
		others1			0			0			0			0		1	1			0			0			0	0	1	1
		sum	6	8	14	1	0	1	3	10	13	3	8	11	7	17	24	43	168	211	7	19	26	2	0	2	72	230	302
	91	Ae. albopictus			0			0	28	18	46	5	6	11	2		2	42	138	180	8	22	30	3	6	9	88	190	278
		Cx. pipiens complex		6	6		1	1		2	2		1	1		1	1		4	4			0		1	1	0	16	16
		Cx. tritaeniorhynchus		1	1		3	3		2	2			0			0		1	1		2	2		3	3	0	12	12
		An. sinesis			0			0			0			0			0			0			0			0	0	0	0
		others1			0			0			0			0			0			0			0			0	0	0	0
		sum	0	7	7	0	4	4	28	22	50	5	7	12	2	1	3	42	143	185	8	24	32	3	10	13	88	218	306
	92	Ae. albopictus			0	2	1	3	19	8	27			0	4	6	10	20	85	105	3	13	16	4	2	6	52	115	167
		Cx. pipiens complex		1	1	1	1	2	1	2	3			0	1		1		3	3			0		2	2	3	9	12
		Cx. tritaeniorhynchus		1	1		7	7			0			0			0			0			0			0	0	8	8
		An. sinesis			0			0			0			0			0			0			0			0	0	0	0
		others1			0			0			0			0			0			0			0			0	0	0	0
		sum	0	2	2	3	9	12	20	10	30	0	0	0	5	6	11	20	88	108	3	13	16	4	4	8	55	132	187
	93	Ae. albopictus	1		1	5	3	8	7		7			0	2		2	173	92	265	5	14	19	5		5	198	109	307
		Cx. pipiens complex	1	1	2		1	1		3	3	1	1	2			0			0			0			0	2	6	8
		Cx. tritaeniorhynchus		5	5	3	30	33		2	2			0		1	1			0			0			0	3	38	41
		An. sinesis			0			0			0			0			0			0			0			0	0	0	0
		others1			0			0			0			0			0			0			0			0	0	0	0
		sum	2	6	8	8	34	42	7	5	12	1	1	2	2	1	3	173	92	265	5	14	19	5	0	5	203	153	356
	101	Ae. albopictus	3	1	4		1	1	1		1			0	3	5	8	55	85	140	5	15	20	3	2	5	70	109	179
		Cx. pipiens complex	1	4	5			0	1		1	1	1	2		2	2		2	2			0	2		2	5	9	14
		Cx. tritaeniorhynchus		14	14		212	212			0			0		12	12		10	10			0			0	0	248	248
		An. sinesis		1	1		2	2			0			0			0			0			0			0	0	3	3
		others1		1	1			0			0			0			0			0			0			0	0	1	1
		sum	4	21	25	0	215	215	2	0	2	1	1	2	3	19	22	55	97	152	5	15	20	5	2	7	75	370	445
	102	Ae. albopictus	1		1			0			0			0	1		1	25	40	65	1	3	4	5		5	33	43	76
		Cx. pipiens complex	1	2	3			0	1		1			0	1	2	3		3	3			0	4	2	6	7	9	16
		Cx. tritaeniorhynchus		1	1		2	2			0			0		1	1			0			0			0	0	4	4
		An. sinesis			0			0			0			0			0			0		1	1			0	0	1	1
		others1			0			0			0			0			0			0			0		1	1	0	1	1
		sum	2	3	5	0	2	2	1	0	1	0	0	0	2	3	5	25	43	68	1	4	5	9	3	12	40	58	98
	103	Ae. albopictus			0			0			0			0			0			0			0			0	0	0	0
		Cx. pipiens complex			0			0			0			0			0			0			0			0	0	0	0
		Cx. tritaeniorhynchus			0			0			0			0			0			0			0			0	0	0	0
		An. sinesis			0			0			0			0			0			0			0			0	0	0	0
		others1			0			0			0			0			0			0			0			0	0	0	0
		sum	0	0	0	0	0	0	0	0	0	0	0	0	0	0	0	0	0	0	0	0	0	0	0	0	0	0	0
	111	Ae. albopictus			0			0			0			0			0			0			0			0	0	0	0
		Cx. pipiens complex			0			0			0			0			0			0			0			0	0	0	0
		Cx. tritaeniorhynchus			0			0			0			0			0			0			0			0	0	0	0
		An. sinesis			0			0			0			0			0			0			0			0	0	0	0
		others1			0			0			0			0			0			0			0			0	0	0	0
		sum	0	0	0	0	0	0	0	0	0	0	0	0	0	0	0	0	0	0	0	0	0	0	0	0	0	0	0
	112	Ae. albopictus			0			0			0			0			0			0			0			0	0	0	0
		Cx. pipiens complex			0			0			0			0			0			0			0			0	0	0	0
		Cx. tritaeniorhynchus			0			0			0			0			0			0			0			0	0	0	0
		An. sinesis			0			0			0			0			0			0			0			0	0	0	0
		others1			0			0			0			0			0			0			0			0	0	0	0
		sum	0	0	0	0	0	0	0	0	0	0	0	0	0	0	0	0	0	0	0	0	0	0	0	0	0	0	0
	113	Ae. albopictus			0			0			0			0			0			0			0			0	0	0	0
		Cx. pipiens complex			0			0			0			0			0			0			0			0	0	0	0
		Cx. tritaeniorhynchus			0			0			0			0			0			0			0			0	0	0	0
		An. sinesis			0			0			0			0			0			0			0			0	0	0	0
		others1			0			0			0			0			0			0			0			0	0	0	0
		sum	0	0	0	0	0	0	0	0	0	0	0	0	0	0	0	0	0	0	0	0	0	0	0	0	0	0	0
		Ae. albopictus			0			0			0			0			0			0			0			0	0	0	0
		Cx. pipiens complex			0			0			0			0			0			0			0			0	0	0	0
		Cx. tritaeniorhynchus			0			0			0			0			0			0			0			0	0	0	0
		An. sinesis			0			0			0			0			0			0			0			0	0	0	0
		others1			0			0			0			0			0			0			0			0	0	0	0
		sum	0	0	0	0	0	0	0	0	0	0	0	0	0	0	0	0	0	0	0	0	0	0	0	0	0	0	0
		Ae. albopictus			0			0			0			0			0			0			0			0	0	0	0
		Cx. pipiens complex			0			0			0			0			0			0			0			0	0	0	0
		Cx. tritaeniorhynchus			0			0			0			0			0			0			0			0	0	0	0
		An. sinesis			0			0			0			0			0			0			0			0	0	0	0
		others1			0			0			0			0			0			0			0			0	0	0	0
		sum	0	0	0	0	0	0	0	0	0	0	0	0	0	0	0	0	0	0	0	0	0	0	0	0	0	0	0
		Ae. albopictus			0			0			0			0			0			0			0			0	0	0	0
		Cx. pipiens complex			0			0			0			0			0			0			0			0	0	0	0
		Cx. tritaeniorhynchus			0			0			0			0			0			0			0			0	0	0	0
		An. sinesis			0			0			0			0			0			0			0			0	0	0	0
		others1			0			0			0			0			0			0			0			0	0	0	0
		sum	0	0	0	0	0	0	0	0	0	0	0	0	0	0	0	0	0	0	0	0	0	0	0	0	0	0	0
		Ae. albopictus			0			0			0			0			0			0			0			0	0	0	0
		Cx. pipiens complex			0			0			0			0			0			0			0			0	0	0	0
		Cx. tritaeniorhynchus			0			0			0			0			0			0			0			0	0	0	0
		An. sinesis			0			0			0			0			0			0			0			0	0	0	0
		others1			0			0			0			0			0			0			0			0	0	0	0
		sum	0	0	0	0	0	0	0	0	0	0	0	0	0	0	0	0	0	0	0	0	0	0	0	0	0	0	0
